# Supplementary material for: Common Bean Subtelomeres Are Hot Spots of Recombination and Favor Resistance Gene Evolution
Source: Front Plant Sci. 2018 Aug 14;9:1185. doi: 10.3389/fpls.2018.01185 (PMC6102362; doi:10.3389/fpls.2018.01185)
Supplement: Supplementary file 1 [file Table_1.XLS]

## Sheet: Feuil1
Table S1: BAC clones sequenced
Genotype	Contig	BAC clones	Reference	GeneBank accession number	Size (bp)	Gaps	Size after "n" removal (bp)	Coordinates on Chr11 pseudomolecule	Size on Chr11 pseudomolecule after "n" removal (bp)	Gaps in Chr11 pseudomolecule	Size on Chr11 minus BAC size (bp)	Notes
G19833	PvA11A	Pva1-47b16 (reverse)	Innes et al, 2008		134087	0	134087	46504069..46632303	123228 (truncated)	4	-10859	First 682 bp and last 5402 bp from PvA11A contig are missing in genomic sequence
	PvA11B	Pva1-68o6	Innes et al, 2008		313202	2	313002	46681137..46974559	264847	24	-48154
		Pva1-144m6 (reverse)	Innes et al, 2008
		Pva1-71o11 (reverse)	This study	FO926001
	PvA11C	Pva1-113i6 (reverse)	This study	FO926003	305014	5	304412	47076387..47362178	274022 (truncated)	16	-30389	Last 6919 pb from PvA11C contig are missing in genomic sequence
		Pva1-17i20 partial sequence	This study	KP164990
		Pva1-34g17	Innes et al, 2008
	PvA11D	Pva1-76g17 (reverse)	Innes et al, 2008		200369	0	200369	47380731..47571941	166899	21	-33469
		Pva1-27f18	This study	FO926002
	PvA11E	Pva1-83d4	This study	FO681292	393026	5	392526	47692331..48086822	348409	11	-44116
		Pva1-118d24	Innes et al, 2008
		Pva1-119e5	Innes et al, 2008
TOTAL					1345698	12	1344396	46504069..48086822	1177405	76	-166987
BAT93	PvM11A	Pvm1-126f24 (reverse)	This study	FO925999	389940	4
		Pvm1-15g20 (reverse)	This study	FO925997
		Pvm1-143d8 (reverse)	This study	FO925998
		Pvm1-75l20 (reverse)	This study	FO925992
	PvM11B	Pvm1-37d6	This study	FO925993	255064	1
		Pvm1-231b2	This study	FO925995
	PvM11C	Pvm1-191l12	This study	FO926000	283920	8
		Pvm1-33n24 (reverse)	This study	FO925994
	PvM11D	Pvm1-212f11	This study	FO925996	145624	8
TOTAL					1074548
