# Supplementary material for: Common Bean Subtelomeres Are Hot Spots of Recombination and Favor Resistance Gene Evolution
Source: Front Plant Sci. 2018 Aug 14;9:1185. doi: 10.3389/fpls.2018.01185 (PMC6102362; doi:10.3389/fpls.2018.01185)
Supplement: Supplementary file 2 [file Table_2.XLS]

## Sheet: Feuil1
Table S2: Overview of differences between Andean and Mesoamerican genotypes
	Gene pool -->	Andean		Mesoamerican
	Genotype -->	G19833	JaloEEP558	BAT93	G11051
BAC clone sequencing	Number of contigs	5		4
	Total size (bp)	1345698		1074548
	Gene density	1/12kb		1/12kb
	CNL density	1/30kb		1/33kb
	TE density	1/15kb		1/18kb
	LTR-RT density	1/32kb		1/26kb
	Khipu blocks density	1/112kb		1/90kb
	Khipu repeats density	1/6,1kb		1/3,5kb
	Mean repeats/block	18.3		25.6
	Number of low copy genes	47		32
	Number of kinase genes	14		13
	Number of sulfotransferase genes	9		10
	Number of CNL genes and pseudogenes	43		30
	Number of TNL genes and pseudogenes	1		2
	Total multigenic genes and pseudogenes	67		55
	Number of CNL segments	12		14
FISH	Number of CNL1 loci	1	1	1	1
	Number of CNL3/4 loci (labelled terminal knobs)	4 (3)	3 (2)	3 (15)	5 (16)
	Number of TNL-7 loci	7	5	6	NA
Mapping	Number of CNL1 polymorphic bands		2	4
	Number of CNL3/4 polymorphic bands		5	4
	Number of TNL7 polymorphic bands		0	4
