# Supplementary material for: Common Bean Subtelomeres Are Hot Spots of Recombination and Favor Resistance Gene Evolution
Source: Front Plant Sci. 2018 Aug 14;9:1185. doi: 10.3389/fpls.2018.01185 (PMC6102362; doi:10.3389/fpls.2018.01185)
Supplement: Supplementary file 3 [file Table_3.XLS]

## Sheet: Feuil1
Supplemental table S3. Correspondence between NL sequences from G19833 sequenced BAC contigs and WGS sequence.						NA= Not Applicable
NL names within sequenced contigs	NL names within WGS	Type	RNAseq	Direction	coordinates on WGS	identity percentage between contig and WGS sequence	commentaries
NA	Phvul.011G151300	pseudogene	expressed	reverse	Chr11: 39723136 - 39726704		Outside BAC contigs in the WGS, CNL1 class
NA	Phvul.011G173800	pseudogene	expressed	forward	Chr11: 44747462 - 44750579		Outside BAC contigs in the WGS, CNL3/4 class
NA	Phvul.011G181400	full-lenght	expressed	forward	Chr11: 45753810 - 45758260		Outside BAC contigs in the WGS, TNL class
NA	Phvul.011G181500	full-length	expressed	reverse	Chr11: 45763087 - 45767027		Outside BAC contigs in the WGS, CNL3/4 class
NA	Phvul.011G181600	pseudogene	expressed	reverse	Chr11: 45768112 - 45772034		Outside BAC contigs in the WGS, CNL3/4 class
NA	Phvul.011G181700	full-length	expressed	reverse	Chr11: 45773645 - 45777319		Outside BAC contigs in the WGS, CNL3/4 class
Below this lane are listed the 52 NL sequences from to the main Co-2 cluster (1,35 Mb)
PvA11B070	Phvul.011G191400	full-lenght	expressed	forward	Chr11: 46799010 - 46804327	1
PvA11B080*	Phvul.011G191500	pseudogene	expressed	forward	Chr11: 46805742 - 46809156	1
PvA11B090	Phvul.011G191600	false	expressed	forward	Chr11: 46812604 - 46817406	100%, incomplete	CNL containing a gap in the WGS
PvA11B100	Phvul.011G191800	full-length	expressed	forward	Chr11: 46856940 - 46861684	1
PvA11B130*	Phvul.011G192100	pseudogene	expressed	forward	Chr11: 46879480 - 46883100	1
PvA11B140*	Phvul.011G192200	pseudogene	expressed	forward	Chr11: 46884221 - 46887786	1
PvA11B150	Phvul.011G192400	full-length	expressed	forward	Chr11: 46891762 - 46895553	1
PvA11B160*	Phvul.011G192500	segment	not expressed	forward	Chr11: 46899491 - 46903293	100%, incomplete	start is missing in the WGS
PvA11B170*	Phvul.011G192600	pseudogene	expressed	forward	Chr11: 46916084 - 46919998	1
PvA11B190*	Phvul.011G192900	pseudogene	expressed	forward	Chr11: 46949131 - 46953200	1
PvA11B200*	Phvul.011G193000	pseudogene	expressed	forward	Chr11: 46957460 - 46960984	1
PvA11B210	Phvul.011G193100	false	expressed	forward	Chr11: 46968564 - 46976407	100%, incomplete	CNL containing a gap in the WGS
NA	Phvul.011G193500	full-length	expressed	forward	Chr11: 46986934 - 46992112		Outside BAC contigs in the WGS, CNL1 class
NA	Phvul.011G193600	pseudogene	expressed	forward	Chr11: 47009677 - 47013464		Outside BAC contigs in the WGS, CNL1 class
NA	Phvul.011G194000	pseudogene	expressed	forward	Chr11: 47041343 - 47044809		Outside BAC contigs in the WGS, CNL1 class
PvA11C040*	Phvul.011G194800	pseudogene	expressed	forward	Chr11: 47094031 - 47097612	1
PvA11C050*	Phvul.011G194900	pseudogene	expressed	forward	Chr11: 47105588 - 47111498	1
PvA11C060	Phvul.011G195000	full-lenght	expressed	forward	Chr11: 47119332 - 47123361	1
PvA11C070	Phvul.011G195200	full-length	expressed	forward	Chr11: 47131216 - 47135001	1
PvA11C080*	Phvul.011G195300	segment	expressed	forward	Chr11: 47138597 - 47142665	100%, incomplete	start is missing in the WGS
PvA11C090	Phvul.011G195400	full-lenght	expressed	forward	Chr11: 47151913 - 47155470	1
PvA11C100*	Phvul.011G195500	pseudogene	expressed	reverse	Chr11: 47160235 - 47163848	1
PvA11C130	Phvul.011G195600	full-length	expressed	reverse	Chr11: 47176917 - 47182206	1
PvA11C180*	Phvul.011G195700	full-length	expressed	reverse	Chr11: 47210663 - 47215363	0.99	one mismatch
PvA11C190	Phvul.011G195800	full-length	expressed	reverse	Chr11: 47218794 - 47222763	0.97	differences in intron predictions
PvA11C210*	Phvul.011G196000	pseudogene	expressed	reverse	Chr11: 47246866 - 47252167	1
PvA11C220*	Phvul.011G196100	pseudogene	expressed	forward	Chr11: 47266079 - 47269652	1
PvA11D060*	Phvul.011G197400	pseudogene	expressed	forward	Chr11: 47439546 - 47442349	1
PvA11D080*	Phvul.011G197600	pseudogene	expressed	forward	Chr11: 47455404 - 47458955	1
PvA11D100	Phvul.011G197800	full-length	expressed	forward	Chr11: 47479168 - 47483321	1
PvA11D110	Phvul.011G197900	full-length	expressed	forward	Chr11: 47486431 - 47490179	1
PvA11D120	Phvul.011G198000	full-length	expressed	forward	Chr11: 47499786 - 47503788	1
PvA11D130*	Phvul.011G200800	false	not expressed	forward	Chr11: 47507265 - 47514833	100%, incomplete	CNL containing four gaps in the WGS, partial overlap with PvA11D130*
PvA11D150*	Phvul.011G198300	pseudogene	expressed	forward	Chr11: 47531285 - 47536398	1
PvA11D160	Phvul.011G198400	full-length	expressed	reverse	Chr11: 47554654 - 47559162	1
PvA11E100	Phvul.011G200300	full-length	expressed	reverse	Chr11: 47805798 - 47809484	1
PvA11E150	Phvul.011G198100	full-length	expressed	reverse	Chr11: 47507265 - 47514833	0.99	one mismatch
NA	Phvul.011G198800	pseudogene	expressed	forward	Chr11: 47645296 - 47648762		Outside BAC contigs in the WGS, CNL3/4 class
PvA11E160	Phvul.010G004900	false	expressed	forward	Chr10: 836962 - 840690	1	mislocated in chromosome 10
PvA11E170*	Phvul.010G004800	false	expressed	forward	Chr10: 831589 - 832170	1	false annotation, mislocated in chromosome 10
PvA11E180	Phvul.010G004700	false	expressed	forward	Chr10: 825816 - 834951	1	false annotation, mislocated in chromosome 10
PvA11E190*							missing in the WGS annotation, retrieved mislocated in chromosome 10
PvA11E200	Phvul.011G200900	full-length	expressed	reverse	Chr11: 47907355 - 47911290	1
PvA11E220*	Phvul.011G201000	pseudogene	expressed	reverse	Chr11: 47916839 - 47920338	1
PvA11E230*	Phvul.011G201100	pseudogene	expressed	reverse	Chr11: 47922232 - 47926112	1
PvA11E320*							missing in the WGS
PvA11E340	Phvul.011G202300	full-length	expressed	forward	Chr11: 48056178 - 48059840	1
PvA11E350*	Phvul.011G202400	pseudogene	expressed	forward	Chr11: 48061572 - 48067153	1
NA	Phvul.011G202600	pseudogene	expressed	reverse	Chr11: 48101703 - 48106204		Outside BAC contigs in the WGS, CNL3/4 class
NA	Phvul.011G202900	pseudogene	expressed	forward	Chr11: 48110125 - 48114606		Outside BAC contigs in the WGS, CNL3/4 class
NA	Phvul.011G203000	pseudogene	expressed	forward	Chr11: 48147647 - 48151255		Outside BAC contigs in the WGS, CNL3/4 class
NA	Phvul.011G203100	segment	expressed	forward	Chr11: 48152413 - 48155957		Outside BAC contigs in the WGS, CNL3/4 class, unusual start methionine, size similar to full-length
