# Supplementary material for: Common Bean Subtelomeres Are Hot Spots of Recombination and Favor Resistance Gene Evolution
Source: Front Plant Sci. 2018 Aug 14;9:1185. doi: 10.3389/fpls.2018.01185 (PMC6102362; doi:10.3389/fpls.2018.01185)
Supplement: Supplementary file 4 [file Table_4.XLS]

## Sheet: Feuil1
Table S4: Ks analysis for 12 low-copy genes from G19833 and BAT93 common bean genotypes
Gene Pairs	G19833	BAT93	A. thaliana BlastP	Likely function	Ks
A	PvA11B030	PvM11A060	AT1G02100	Leucine_Carboxyl_Methyl_Transférase	0.0182
B	PvA11B040	PvM11A070	AT1G02090	FUSCA_5_MAPK	0
C	PvA11B050	PvM11A080	AT2G44850	unknown	0
D	PvA11B120	PvM11A170	AT3G54380	SAC3_GANP	0.0288
E	PvA11C240	PvM11B160	AT2G26920	Ubiquitin_Associated	0.0208
F	PvA11C250	PvM11B180	AT3G12480	Transcription_factor	0.0094
G	PvA11C260	PvM11B190	AT3G12490	Proteinase_Inhibitor	0.0224
H	PvA11C270	PvM11B200	AT2G38720	Microtubule_Associated	0.0494
I	PvA11E240	PvM11D020	AT3G12280	Retinoblastoma_Related	0.0127
J	PvA11E260	PvM11D040	AT5G06970	unknown	0.0131
K	PvA11E270	PvM11D050	AT3G15140	Exonuclease	0.0193
L	PvA11E280	PvM11D060	AT5G40520	unknown	0.0182
Mean					0.0176917
