# Supplementary material for: Common Bean Subtelomeres Are Hot Spots of Recombination and Favor Resistance Gene Evolution
Source: Front Plant Sci. 2018 Aug 14;9:1185. doi: 10.3389/fpls.2018.01185 (PMC6102362; doi:10.3389/fpls.2018.01185)
Supplement: Supplementary file 5 [file Table_5.XLSX]

## Sheet: Feuil1
Table S5: Ks analysis between all CNL pairs from G19833 and BAT93
Pseudogenes are labelled with an asterisk
	Ks value < 0,0494		Min Ks for low-copy genes	Mean Ks for low-copy genes	Max Ks for low-copy genes
Seq1	Seq2	Ks	0	0.0177	0.0494
PvA11B150	PvM11A210	0.0024
PvA11D060*	PvM11C020*	0.0025
PvA11D100	PvM11C090	0.0049
PvA11D120	PvM11C110	0.0098
PvA11C180*	PvM11B100*	0.01
PvA11C210*	PvM11B140*	0.0101
PvA11B070	PvM11A110*	0.0121
PvA11B190*	PvM11A250*	0.0146
PvA11B170*	PvM11A230	0.0176
PvA11C080*	PvM11B040*	0.02
PvA11D080*	PvM11C040	0.02
PvA11B130*	PvM11A180*	0.0203
PvA11C100*	PvM11B080	0.0234
PvA11E230*	PvM11D010*	0.0249	<-- recent paralogs
PvA11B090	PvA11D160	0.0369
PvA11B160*	PvM11A220	0.0405
PvA11B140*	PvM11A190*	0.0463
PvA11C090	PvM11B050*	0.0559
PvA11B090	PvA11B100	0.0664
PvA11B210	PvM11A260	0.0673
PvA11D160	PvM11A130	0.07
PvA11D160	PvA11B100	0.079
PvA11B090	PvM11A130	0.0794
PvA11E150	PvA11D130*	0.0821
PvM11A130	PvA11B100	0.0822
PvM11C020*	PvA11D150*	0.0879
PvA11D110	PvA11E150	0.0895
PvA11D060*	PvA11D150*	0.0907
PvA11D150*	PvA11E150	0.0961
PvM11A110*	PvA11B090	0.0981
PvA11B070	PvA11B090	0.0986
PvA11D060*	PvA11E150	0.0989
PvM11C160*	PvA11E150	0.0989
PvA11B090	PvA11B080*	0.0994
PvM11C020*	PvA11E150	0.1017
PvA11C040*	PvA11C060	0.1032
PvA11C130	PvA11C060	0.1034
PvA11D150*	PvA11D110	0.1038
PvM11A110*	PvA11D160	0.1039
PvM11C020*	PvM11C160*	0.1043
PvM11C040	PvA11E150	0.1043
PvA11B070	PvA11D160	0.1047
PvA11B200*	PvA11B210	0.1053
PvM11A130	PvA11B080*	0.1056
PvA11C090	PvM11B040*	0.1056
PvA11C050*	PvA11C080*	0.1062
PvA11C050*	PvM11B040*	0.1069
PvA11D060*	PvM11C160*	0.1072
PvM11C160*	PvA11D150*	0.1076
PvA11D080*	PvA11E150	0.1084
PvM11C160*	PvA11D110	0.1104
PvA11C080*	PvA11C060	0.1105
PvA11C090	PvA11C080*	0.1106
PvA11D160	PvA11B080*	0.1112
PvM11B040*	PvA11C060	0.1112
PvA11C040*	PvA11C130	0.1118
PvM11A110*	PvA11B080*	0.1135
PvA11D110	PvA11E100	0.1138
PvM11A110*	PvM11A130	0.114
PvA11C040*	PvA11C220*	0.114
PvA11C220*	PvA11C060	0.1141
PvA11E150	PvA11E100	0.1141
PvA11C090	PvA11C060	0.1142
PvM11B050*	PvA11C080*	0.1144
PvM11B050*	PvA11C060	0.1147
PvM11B050*	PvM11B040*	0.1152
PvA11E100	PvA11D130*	0.1155
PvA11C050*	PvA11C060	0.1169
PvA11E150	PvM11C090	0.1186
PvA11B100	PvA11B080*	0.1187
PvM11C040	PvA11D150*	0.1189
PvA11C050*	PvA11C220*	0.1193
PvA11E150	PvA11D100	0.1197
PvA11B070	PvA11B080*	0.1199
PvA11C050*	PvA11C090	0.1199
PvA11C060	PvM11B060*	0.1201
PvM11A110*	PvA11B100	0.1207
PvA11D060*	PvM11C040	0.1208
PvA11D150*	PvA11D130*	0.1213
PvA11C040*	PvA11C050*	0.1216
PvM11C160*	PvM11C090	0.1216
PvM11C040	PvM11C160*	0.1217
PvM11B040*	PvA11C220*	0.1223
PvM11C160*	PvA11D100	0.1228
PvA11C080*	PvA11C220*	0.1229
PvA11D080*	PvA11D150*	0.123
PvA11B070	PvM11A130	0.1232
PvA11D150*	PvM11C090	0.1232
PvM11B040*	PvA11C070	0.1237
PvM11C020*	PvM11C040	0.1237
PvM11B040*	PvA11C130	0.1239
PvA11D060*	PvA11D080*	0.124
PvA11D060*	PvA11D110	0.124
PvM11C020*	PvA11D110	0.124
PvA11B070	PvA11B100	0.1243
PvA11D150*	PvA11D100	0.1244
PvA11D150*	PvA11E100	0.1245
PvA11C220*	PvA11C180*	0.1248
PvA11C080*	PvA11C180*	0.1255
PvM11C160*	PvA11E100	0.1256
PvA11C090	PvA11C220*	0.1257
PvA11B200*	PvM11A260	0.1258
PvA11D080*	PvM11C160*	0.1263
PvM11B040*	PvA11C180*	0.1264
PvA11D060*	PvA11D130*	0.1266
PvM11C020*	PvA11D080*	0.1269
PvA11D110	PvA11D130*	0.1275
PvA11C040*	PvM11B020*	0.128
PvA11C080*	PvA11C130	0.1289
PvA11E160	PvA11E220*	0.129
PvA11C220*	PvM11B020*	0.1291
PvA11B150	PvA11C080*	0.1293
PvM11C090	PvA11E100	0.1294
PvA11C220*	PvM11B060*	0.1295
PvM11C020*	PvA11D130*	0.1295
PvM11C020*	PvA11E100	0.1298
PvA11C220*	PvA11C130	0.1301
PvA11C130	PvM11B060*	0.1305
PvA11C060	PvA11C180*	0.1306
PvA11D100	PvA11E100	0.1306
PvA11D080*	PvA11D110	0.1308
PvA11C070	PvA11C060	0.1309
PvA11C220*	PvM11B100*	0.131
PvM11B040*	PvM11B100*	0.1312
PvA11C040*	PvM11B040*	0.1314
PvA11C090	PvA11C180*	0.1314
PvA11B150	PvM11B040*	0.1316
PvA11C080*	PvA11C070	0.1317
PvM11B050*	PvA11C130	0.1318
PvA11C130	PvM11B020*	0.1322
PvA11B190*	PvM11B090*	0.1322
PvA11C090	PvA11C130	0.1323
PvA11D060*	PvA11E100	0.1328
PvM11B040*	PvM11A290	0.1329
PvM11B040*	PvM11B140*	0.1333
PvM11C160*	PvA11D130*	0.1333
PvM11C040	PvA11D110	0.1334
PvA11E340	PvA11E320*	0.1336
PvM11A210	PvA11C080*	0.1337
PvA11D110	PvM11C090	0.1338
PvA11B140*	PvA11C090	0.1341
PvA11C130	PvA11C070	0.1341
PvA11E160	PvA11E190*	0.1342
PvM11B040*	PvA11C210*	0.1346
PvA11E200*	PvA11E340	0.1349
PvA11C060	PvM11B100*	0.135
PvA11D110	PvA11D100	0.135
PvA11B140*	PvA11C220*	0.1353
PvA11C220*	PvA11C070	0.1358
PvM11A210	PvM11B040*	0.136
PvA11C080*	PvM11B100*	0.1362
PvM11B040*	PvM11B020*	0.1366
PvA11B170*	PvM11B070	0.137
PvA11C090	PvM11B100*	0.1372
PvA11C060	PvM11B020*	0.1374
PvA11C220*	PvM11B030*	0.1375
PvA11C050*	PvM11B060*	0.138
PvA11B140*	PvA11C060	0.1383
PvM11B040*	PvM11B060*	0.1388
PvA11E200*	PvA11E320*	0.1389
PvA11C130	PvM11B030*	0.1392
PvA11D060*	PvM11C090	0.1393
PvM11C020*	PvM11C090	0.1393
PvA11D080*	PvM11C090	0.1394
PvA11B140*	PvA11C180*	0.1396
PvA11B210	PvM11A310	0.1402
PvM11C020*	PvA11D100	0.1404
PvM11C040	PvM11C090	0.1404
PvA11D060*	PvA11D100	0.1405
PvA11D080*	PvA11D100	0.1406
PvA11C080*	PvM11A290	0.1409
PvA11C060	PvM11B010*	0.1409
PvA11B140*	PvM11B040*	0.141
PvM11A260	PvM11A310	0.1411
PvA11C080*	PvM11B020*	0.1416
PvM11C040	PvA11D100	0.1416
PvA11E220*	PvA11E190*	0.1417
PvA11C130	PvA11C180*	0.1422
PvA11C040*	PvA11C080*	0.1423
PvM11B050*	PvA11C220*	0.1429
PvA11B150	PvA11C090	0.143
PvM11A260	PvM11A220	0.1434
PvA11C040*	PvM11B060*	0.1437
PvA11C050*	PvA11C180*	0.1439
PvA11C040*	PvA11C070	0.1442
PvM11A230	PvM11B070	0.1444
PvA11B140*	PvM11B100*	0.1445
PvA11B150	PvA11C180*	0.1447
PvM11A190*	PvM11B040*	0.145
PvM11B060*	PvA11C100*	0.1451
PvA11C080*	PvM11B060*	0.1453
PvA11C070	PvM11B020*	0.146
PvM11C040	PvA11E100	0.1462
PvM11B050*	PvA11C180*	0.1463
PvM11A250*	PvM11B090*	0.1463
PvM11A260	PvA11B160*	0.1464
PvA11C220*	PvM11B010*	0.1465
PvA11C040*	PvA11C090	0.1468
PvA11C040*	PvM11B030*	0.1468
PvA11C090	PvM11B060*	0.1469
PvA11C060	PvM11B030*	0.1469
PvM11B060*	PvM11B080	0.147
PvM11B040*	PvA11C100*	0.1471
PvA11C050*	PvA11C100*	0.1472
PvA11B140*	PvA11C080*	0.1475
PvM11A210	PvA11C090	0.1475
PvA11B150	PvA11C220*	0.1478
PvA11C090	PvM11B030*	0.1478
PvM11B020*	PvA11C180*	0.1481
PvA11E220*	PvA11E350*	0.1486
PvA11B150	PvM11B100*	0.1487
PvA11C080*	PvA11C100*	0.1491
PvA11C080*	PvM11B030*	0.1492
PvM11A210	PvA11C180*	0.1493
PvM11B050*	PvM11B060*	0.1494
PvA11E170*	PvM11D010*	0.1495
PvM11A190*	PvA11C060	0.1497
PvA11C050*	PvA11C130	0.1497
PvA11C060	PvM11B080	0.1497
PvA11C080*	PvM11B070	0.1498
PvA11C050*	PvM11B010*	0.1503
PvA11C080*	PvM11B140*	0.1503
PvM11B040*	PvM11B030*	0.1503
PvM11B040*	PvM11B080	0.1506
PvA11C130	PvM11B100*	0.1511
PvA11D080*	PvA11E100	0.1511
PvM11A190*	PvA11C180*	0.1512
PvA11C070	PvM11B030*	0.1513
PvM11B030*	PvA11C180*	0.1514
PvA11C080*	PvA11C210*	0.1516
PvA11C050*	PvM11B030*	0.1519
PvA11C220*	PvM11B080	0.1521
PvA11B150	PvM11B050*	0.1522
PvM11A210	PvA11C220*	0.1522
PvA11C050*	PvM11B080	0.1522
PvA11C220*	PvA11C100*	0.1522
PvM11B050*	PvA11C070	0.1523
PvM11B050*	PvM11B100*	0.1523
PvM11B040*	PvM11B070	0.1523
PvA11B200*	PvM11A310	0.1524
PvA11B140*	PvM11B060*	0.1525
PvA11C080*	PvM11B080	0.1525
PvM11B060*	PvA11C180*	0.1525
PvA11C070	PvM11B010*	0.1527
PvA11B150	PvA11C060	0.1528
PvA11C090	PvA11C070	0.1528
PvA11B140*	PvA11B150	0.153
PvA11B140*	PvA11C130	0.153
PvM11B020*	PvM11B100*	0.1531
PvM11A210	PvM11B100*	0.1532
PvA11C060	PvA11C100*	0.1537
PvA11C040*	PvM11B050*	0.1538
PvA11C060	PvA11C210*	0.1538
PvA11C050*	PvA11C070	0.1543
PvM11B030*	PvM11B100*	0.1543
PvA11B140*	PvM11A210	0.1546
PvA11C090	PvM11B010*	0.1546
PvA11E160	PvM11D010*	0.1546
PvM11C090	PvA11D130*	0.1547
PvA11C050*	PvM11B100*	0.1548
PvM11C040	PvA11D130*	0.1554
PvA11D100	PvA11D130*	0.1559
PvM11A190*	PvM11B100*	0.1562
PvA11C090	PvM11B020*	0.1562
PvA11E220*	PvA11E170*	0.1562
PvM11B060*	PvM11B020*	0.1563
PvA11C060	PvM11B140*	0.1566
PvM11B020*	PvM11B030*	0.1567
PvM11B050*	PvM11B030*	0.157
PvA11E190*	PvA11E350*	0.157
PvA11C040*	PvM11B010*	0.1575
PvM11A190*	PvA11C080*	0.1576
PvA11B150	PvA11C130	0.1581
PvA11E220*	PvA11E230*	0.1581
PvA11B210	PvA11B160*	0.1583
PvA11C050*	PvM11B050*	0.1584
PvM11A190*	PvA11C220*	0.1587
PvA11E220*	PvA11E180	0.1589
PvM11B060*	PvM11B100*	0.159
PvA11C050*	PvM11B020*	0.1592
PvA11B140*	PvM11B050*	0.1593
PvA11B140*	PvA11C070	0.1593
PvA11B210	PvM11A220	0.1593
PvA11D080*	PvA11D130*	0.1597
PvM11A210	PvM11B050*	0.1599
PvA11E190*	PvA11E170*	0.1601
PvM11A210	PvA11C060	0.1604
PvA11B150	PvM11B060*	0.1609
PvA11E220*	PvM11D010*	0.1609
PvA11B140*	PvA11C050*	0.1612
PvA11C090	PvA11C100*	0.1613
PvA11C060	PvM11A290	0.1618
PvA11E170*	PvA11E230*	0.1618
PvA11B150	PvM11B020*	0.1621
PvA11C180*	PvM11B140*	0.1622
PvA11B150	PvA11C070	0.1629
PvM11A190*	PvA11C130	0.1632
PvA11C070	PvM11B060*	0.1632
PvA11B150	PvA11C050*	0.1633
PvM11B050*	PvM11B020*	0.1634
PvM11A190*	PvA11C050*	0.1639
PvM11A190*	PvA11C090	0.164
PvM11B040*	PvA11B170*	0.1642
PvM11B060*	PvM11B030*	0.1644
PvA11B150	PvA11C040*	0.1647
PvA11C040*	PvM11B080	0.1647
PvA11B140*	PvA11C040*	0.1648
PvA11C090	PvM11B080	0.1648
PvM11B040*	PvM11A230	0.1651
PvA11E160	PvA11E230*	0.1653
PvM11A210	PvM11B060*	0.1655
PvA11C040*	PvM11B070	0.1655
PvM11A210	PvA11C130	0.1657
PvM11A310	PvM11A220	0.1659
PvM11B010*	PvM11B020*	0.1661
PvA11C130	PvM11B010*	0.1663
PvA11E160	PvA11E350*	0.1663
PvM11A210	PvM11B020*	0.1667
PvM11B030*	PvM11B080	0.1669
PvA11C060	PvM11B070	0.1671
PvM11B100*	PvM11B140*	0.1673
PvM11A190*	PvM11B140*	0.1678
PvM11A210	PvA11C050*	0.1679
PvM11B010*	PvM11B030*	0.1682
PvA11E170*	PvA11E180	0.1682
PvM11B060*	PvM11B070	0.1683
PvA11C040*	PvA11C180*	0.1686
PvA11C040*	PvA11C100*	0.1687
PvM11A190*	PvA11B150	0.1689
PvA11C180*	PvA11C210*	0.169
PvA11C080*	PvA11B170*	0.1692
PvA11C040*	PvM11A290	0.1694
PvA11C220*	PvA11B200*	0.1695
PvA11C220*	PvM11A290	0.1696
PvA11B140*	PvM11B140*	0.1697
PvA11B140*	PvM11B070	0.1698
PvA11C070	PvM11B090*	0.1698
PvM11B060*	PvM11B010*	0.1698
PvM11A210	PvA11C070	0.1701
PvA11C080*	PvM11A230	0.1701
PvM11B050*	PvM11B070	0.1703
PvM11B100*	PvM11B090*	0.1707
PvM11B060*	PvM11A310	0.1709
PvM11A310	PvA11B160*	0.1709
PvA11E350*	PvM11D010*	0.1713
PvA11C180*	PvM11A290	0.1717
PvM11B060*	PvM11B140*	0.1718
PvA11C130	PvM11A260	0.1719
PvA11C180*	PvM11B090*	0.1719
PvM11A190*	PvA11C040*	0.1721
PvA11C090	PvA11C210*	0.1723
PvM11A210	PvA11C040*	0.1724
PvM11B050*	PvM11A230	0.1725
PvA11C090	PvM11B140*	0.1726
PvA11C080*	PvM11B010*	0.1726
PvM11B060*	PvM11B090*	0.1729
PvA11E350*	PvA11E230*	0.1731
PvM11B060*	PvA11C210*	0.1732
PvM11B040*	PvM11A220	0.1733
PvM11A190*	PvM11A210	0.1736
PvA11B140*	PvM11B030*	0.1737
PvA11C040*	PvM11B100*	0.1737
PvM11B040*	PvM11B010*	0.1738
PvM11B040*	PvA11B160*	0.1739
PvA11B140*	PvM11A290	0.174
PvA11B150	PvM11B030*	0.1741
PvM11B100*	PvA11C210*	0.1741
PvA11C130	PvM11B080	0.1742
PvA11E160	PvA11E170*	0.1742
PvM11A190*	PvA11C210*	0.1746
PvA11C130	PvA11C210*	0.1746
PvA11B140*	PvM11B020*	0.175
PvA11C070	PvA11B190*	0.1752
PvM11B030*	PvA11C100*	0.1755
PvA11C070	PvA11C180*	0.1756
PvA11C130	PvM11B140*	0.1759
PvA11C130	PvM11A290	0.176
PvA11C060	PvA11B190*	0.176
PvA11E160	PvA11E180	0.1762
PvM11A190*	PvM11B060*	0.1763
PvM11B050*	PvA11B170*	0.1763
PvA11B140*	PvA11C210*	0.1765
PvM11A190*	PvM11B030*	0.1765
PvA11B140*	PvM11A260	0.1767
PvA11C080*	PvM11A220	0.1767
PvA11B150	PvM11A290	0.177
PvA11C070	PvM11B070	0.1771
PvM11A190*	PvM11B050*	0.1776
PvM11A190*	PvA11C070	0.1777
PvM11B050*	PvA11C100*	0.1777
PvM11A190*	PvM11B020*	0.1778
PvA11B160*	PvA11B190*	0.1779
PvA11C060	PvM11B090*	0.1785
PvM11B040*	PvM11A250*	0.1787
PvA11C130	PvM11B070	0.1787
PvM11A210	PvM11B030*	0.1788
PvA11C220*	PvM11B070	0.1788
PvA11E190*	PvA11E180	0.1789
PvA11C090	PvM11B070	0.1791
PvM11B040*	PvA11B190*	0.1791
PvM11D010*	PvA11E180	0.1791
PvM11A110*	PvA11C080*	0.1798
PvM11B050*	PvM11B080	0.1798
PvA11C220*	PvA11C210*	0.1798
PvA11C130	PvA11C100*	0.1798
PvA11C060	PvA11B170*	0.1798
PvM11B050*	PvM11B140*	0.1799
PvM11B020*	PvA11C100*	0.1799
PvA11C060	PvM11A250*	0.1802
PvA11C070	PvM11B100*	0.1808
PvM11B100*	PvM11A290	0.181
PvM11A110*	PvM11B040*	0.1811
PvA11B150	PvM11B070	0.1813
PvM11B050*	PvA11C210*	0.1813
PvM11B040*	PvM11B090*	0.1814
PvM11A290	PvM11A230	0.1814
PvM11A210	PvM11A290	0.1817
PvA11B070	PvM11B040*	0.1818
PvA11C090	PvM11A290	0.1818
PvM11B010*	PvM11B080	0.1823
PvA11E230*	PvA11E180	0.1824
PvM11A190*	PvM11B070	0.1825
PvM11B060*	PvM11A260	0.1826
PvA11C220*	PvM11B140*	0.1827
PvM11B060*	PvM11A290	0.1829
PvM11A220	PvA11B190*	0.183
PvA11B140*	PvM11B010*	0.1831
PvM11B030*	PvM11B070	0.1833
PvM11B050*	PvM11A290	0.1834
PvA11C080*	PvA11B160*	0.1834
PvA11B160*	PvM11A250*	0.1835
PvM11A290	PvA11B170*	0.1836
PvA11B070	PvA11C080*	0.1837
PvA11C050*	PvM11B070	0.1838
PvM11B020*	PvM11A310	0.1838
PvA11C180*	PvA11C100*	0.1839
PvM11B080	PvM11B070	0.1846
PvA11B150	PvA11C210*	0.1848
PvM11B050*	PvM11B010*	0.1852
PvM11B020*	PvM11B080	0.1852
PvM11B040*	PvM11A260	0.1856
PvA11C050*	PvM11A290	0.1857
PvA11C070	PvM11A250*	0.1857
PvA11C080*	PvM11A260	0.1859
PvM11A190*	PvM11B010*	0.186
PvA11C220*	PvM11A310	0.1863
PvM11B010*	PvA11C180*	0.1863
PvM11B060*	PvA11B160*	0.1864
PvM11B100*	PvA11C100*	0.1864
PvA11C080*	PvM11B090*	0.1865
PvM11B030*	PvM11B090*	0.1865
PvA11B150	PvM11A260	0.1869
PvA11C180*	PvM11A220	0.1869
PvA11B200*	PvM11A220	0.187
PvM11B060*	PvA11B190*	0.1871
PvA11C180*	PvA11B210	0.1871
PvA11B150	PvM11B080	0.1872
PvA11C080*	PvA11B190*	0.1872
PvA11B150	PvM11B140*	0.1877
PvM11A260	PvM11B070	0.1885
PvM11A190*	PvM11A290	0.1887
PvA11C040*	PvA11B200*	0.1887
PvM11A290	PvA11C100*	0.1888
PvA11C220*	PvA11B190*	0.1889
PvA11C130	PvM11A310	0.1889
PvA11B140*	PvA11B160*	0.189
PvA11C220*	PvM11A260	0.189
PvM11A310	PvA11B190*	0.189
PvA11B200*	PvA11B160*	0.1891
PvM11A210	PvM11B070	0.1892
PvA11C220*	PvA11B170*	0.1893
PvM11B010*	PvA11C100*	0.1896
PvA11B150	PvA11C100*	0.1897
PvA11C070	PvA11C100*	0.1898
PvA11C080*	PvM11A250*	0.1899
PvA11C090	PvM11A220	0.19
PvM11A220	PvM11A250*	0.1902
PvM11A190*	PvM11B080	0.1903
PvA11C100*	PvM11B070	0.1903
PvM11B010*	PvM11B100*	0.1904
PvA11B140*	PvM11A250*	0.1905
PvM11B010*	PvM11B070	0.1907
PvA11E170*	PvA11E350*	0.1908
PvA11B150	PvA11B170*	0.1909
PvA11C060	PvM11A260	0.191
PvA11C060	PvM11A310	0.1912
PvM11B020*	PvM11B140*	0.1913
PvM11B140*	PvM11A290	0.1913
PvA11C130	PvA11B170*	0.1914
PvM11A290	PvM11B070	0.1915
PvA11B140*	PvA11B170*	0.1916
PvA11B150	PvM11A230	0.1917
PvA11C070	PvM11B080	0.192
PvM11B100*	PvM11A220	0.192
PvM11B100*	PvA11B210	0.1923
PvA11C180*	PvM11B080	0.1924
PvA11B140*	PvA11B190*	0.1925
PvA11C060	PvA11B200*	0.1925
PvA11E190*	PvM11D010*	0.1925
PvA11C130	PvA11B210	0.1926
PvA11C060	PvM11A220	0.1926
PvM11B060*	PvA11B210	0.1926
PvA11C210*	PvM11A290	0.1927
PvM11A210	PvA11C210*	0.1928
PvA11C180*	PvM11B070	0.1929
PvA11C090	PvM11B090*	0.193
PvM11A210	PvM11A260	0.1932
PvA11C220*	PvM11A250*	0.1932
PvA11C060	PvM11A230	0.1933
PvA11C180*	PvM11A260	0.1934
PvM11B100*	PvM11A250*	0.1934
PvM11B050*	PvM11A260	0.1937
PvM11B100*	PvA11B190*	0.1938
PvM11B040*	PvA11B210	0.1941
PvA11C220*	PvM11B090*	0.1943
PvA11E190*	PvA11E230*	0.1943
PvM11A210	PvA11C100*	0.1945
PvA11C050*	PvM11B140*	0.1945
PvM11B060*	PvM11A250*	0.1945
PvA11C180*	PvM11A250*	0.1945
PvA11B150	PvA11B210	0.1947
PvA11C090	PvM11A230	0.1947
PvA11C220*	PvM11A220	0.1947
PvA11C060	PvA11B210	0.1947
PvA11C060	PvA11B160*	0.1947
PvA11C180*	PvA11B190*	0.1949
PvA11C050*	PvA11C210*	0.195
PvA11C050*	PvM11B090*	0.195
PvM11B020*	PvA11C210*	0.195
PvM11B100*	PvM11B080	0.195
PvM11A210	PvM11B080	0.1951
PvA11C130	PvM11B090*	0.1951
PvA11C220*	PvA11B210	0.1952
PvM11B060*	PvA11B200*	0.1952
PvM11A260	PvM11A290	0.1952
PvA11B150	PvM11B010*	0.1953
PvA11C040*	PvA11B190*	0.1955
PvA11C130	PvM11A230	0.1955
PvM11A210	PvM11B140*	0.1957
PvM11A210	PvA11B170*	0.1957
PvA11B140*	PvM11B080	0.1961
PvA11C130	PvM11A220	0.1963
PvA11C220*	PvM11A230	0.1965
PvM11A210	PvM11A230	0.1966
PvA11C130	PvM11A250*	0.1966
PvM11A190*	PvM11A260	0.1969
PvA11C090	PvA11B170*	0.197
PvM11B030*	PvM11A260	0.1973
PvM11B050*	PvA11B160*	0.1974
PvA11C080*	PvA11B210	0.1975
PvA11C040*	PvA11B170*	0.1976
PvA11C210*	PvA11C100*	0.1978
PvM11A310	PvM11A250*	0.1978
PvA11B210	PvA11B190*	0.1979
PvM11B020*	PvM11A260	0.1981
PvA11C040*	PvM11A250*	0.1983
PvM11B080	PvA11B190*	0.1985
PvM11B080	PvM11B090*	0.1985
PvA11C040*	PvM11A310	0.1986
PvA11C130	PvA11B190*	0.1986
PvM11B100*	PvM11A260	0.1986
PvA11C040*	PvA11C210*	0.1987
PvM11B100*	PvM11B070	0.1987
PvA11B140*	PvM11B090*	0.1991
PvM11B070	PvM11B090*	0.1993
PvA11C090	PvA11B160*	0.1995
PvM11B050*	PvA11B210	0.1995
PvM11B100*	PvM11A310	0.1998
PvA11C080*	PvM11A310	0.1999
PvM11A210	PvM11B010*	0.2002
PvA11C040*	PvA11B210	0.2003
PvA11C090	PvM11A260	0.2003
PvA11C070	PvM11A290	0.2007
PvM11A260	PvA11B190*	0.2008
PvA11C040*	PvM11A260	0.2009
PvA11C180*	PvM11A310	0.2009
PvA11C220*	PvA11B160*	0.201
PvA11C070	PvA11B170*	0.201
PvM11B020*	PvM11B070	0.201
PvA11B210	PvM11A290	0.201
PvA11C100*	PvM11B090*	0.201
PvA11B140*	PvM11A230	0.2011
PvM11A210	PvA11B210	0.2011
PvM11B060*	PvM11A220	0.2011
PvM11B030*	PvA11B170*	0.2012
PvM11B040*	PvM11A310	0.2013
PvM11B030*	PvM11A290	0.2014
PvA11C070	PvA11B210	0.2016
PvA11C180*	PvA11B160*	0.2016
PvA11C040*	PvM11A230	0.2017
PvA11C210*	PvM11B080	0.2017
PvM11A260	PvM11A250*	0.202
PvA11C130	PvA11B160*	0.2021
PvA11B210	PvM11A250*	0.2022
PvM11B140*	PvA11C100*	0.2024
PvA11B150	PvA11B200*	0.2026
PvA11C050*	PvM11A220	0.2027
PvM11B060*	PvA11B170*	0.2027
PvA11D160	PvM11B040*	0.2028
PvA11C070	PvA11C210*	0.2029
PvA11C180*	PvA11B170*	0.203
PvA11B140*	PvM11A310	0.2033
PvA11C040*	PvM11B140*	0.2033
PvA11C090	PvA11B200*	0.2034
PvA11C090	PvA11B190*	0.2034
PvA11C050*	PvA11B190*	0.2037
PvA11C180*	PvM11A230	0.2038
PvA11D160	PvA11C080*	0.204
PvA11C070	PvM11A230	0.2041
PvA11C210*	PvM11B070	0.2041
PvA11C100*	PvA11B190*	0.2041
PvA11B170*	PvM11B090*	0.2046
PvA11C050*	PvA11B210	0.2049
PvM11B020*	PvA11B210	0.205
PvM11B080	PvA11B170*	0.205
PvM11B080	PvM11A220	0.2051
PvA11B090	PvM11B040*	0.2057
PvM11A190*	PvA11C100*	0.2057
PvA11B140*	PvM11A220	0.2059
PvM11B050*	PvM11A220	0.2059
PvM11B080	PvM11A250*	0.206
PvM11B140*	PvM11B070	0.2061
PvA11B080*	PvA11B170*	0.2062
PvM11A190*	PvA11B160*	0.2062
PvA11C090	PvA11B210	0.2062
PvM11B140*	PvM11B080	0.2063
PvM11A310	PvM11B080	0.2063
PvA11E350*	PvA11E180	0.2069
PvA11C070	PvM11B140*	0.2073
PvA11B080*	PvM11B040*	0.2074
PvM11A210	PvA11B200*	0.2074
PvA11C090	PvM11A250*	0.2079
PvA11C210*	PvM11A220	0.208
PvA11C050*	PvM11A260	0.2082
PvA11B140*	PvA11C100*	0.2083
PvA11C050*	PvA11B200*	0.2083
PvM11B100*	PvA11B170*	0.2083
PvM11B030*	PvA11B200*	0.2084
PvM11B100*	PvA11B160*	0.2084
PvA11B090	PvA11C080*	0.2085
PvM11B030*	PvM11A230	0.2086
PvM11A310	PvA11C100*	0.2088
PvA11C050*	PvM11A310	0.2089
PvM11A260	PvM11B080	0.209
PvA11B080*	PvM11A260	0.2091
PvA11B150	PvM11A220	0.2092
PvA11C040*	PvM11B090*	0.2092
PvM11B100*	PvM11A230	0.2092
PvA11C210*	PvM11A250*	0.2095
PvM11A260	PvA11B170*	0.2095
PvA11B080*	PvA11C130	0.2098
PvM11B050*	PvM11B090*	0.2098
PvM11A130	PvM11B040*	0.2101
PvA11B200*	PvM11A250*	0.2101
PvA11C050*	PvA11B170*	0.2103
PvM11B030*	PvM11A310	0.2103
PvA11C210*	PvM11A260	0.2103
PvA11B200*	PvA11B190*	0.2104
PvA11C090	PvM11A310	0.2105
PvM11B040*	PvA11B200*	0.2106
PvM11B050*	PvA11B190*	0.2109
PvM11A190*	PvM11A250*	0.2112
PvA11C050*	PvA11B160*	0.2112
PvA11B140*	PvA11B210	0.2116
PvA11B150	PvA11B160*	0.2116
PvA11C040*	PvM11A220	0.2117
PvM11B020*	PvM11A250*	0.2117
PvM11B080	PvM11A230	0.2117
PvM11A290	PvM11B080	0.2119
PvM11A110*	PvM11B070	0.2122
PvA11C130	PvA11B200*	0.2122
PvM11B060*	PvM11A230	0.2122
PvA11C210*	PvA11B160*	0.2123
PvA11C070	PvA11B200*	0.2126
PvA11B170*	PvM11A250*	0.2127
PvM11A110*	PvM11B010*	0.2129
PvM11A110*	PvM11A230	0.213
PvA11C050*	PvM11A250*	0.213
PvM11B020*	PvM11A220	0.213
PvM11B020*	PvM11B090*	0.2131
PvM11A190*	PvA11B190*	0.2132
PvM11A110*	PvA11C060	0.2133
PvM11B030*	PvA11B210	0.2134
PvA11B080*	PvA11C180*	0.2135
PvM11A210	PvM11A220	0.2135
PvM11B020*	PvA11B200*	0.2135
PvM11A230	PvM11B090*	0.2136
PvA11B070	PvM11B010*	0.2137
PvM11B020*	PvA11B190*	0.2137
PvA11C080*	PvA11B200*	0.2139
PvA11B080*	PvA11C080*	0.214
PvA11B080*	PvM11A230	0.214
PvM11B020*	PvA11B160*	0.214
PvA11C100*	PvA11B170*	0.214
PvM11B020*	PvM11A290	0.2141
PvA11B080*	PvA11C060	0.2143
PvA11C100*	PvM11A230	0.2143
PvM11B030*	PvM11B140*	0.2144
PvA11B070	PvM11B070	0.2146
PvA11C210*	PvA11B190*	0.2147
PvM11A190*	PvA11B170*	0.2149
PvA11C100*	PvM11A250*	0.215
PvA11B080*	PvM11B070	0.2154
PvM11B050*	PvM11A250*	0.2154
PvM11B030*	PvA11C210*	0.2157
PvM11B050*	PvA11B200*	0.2158
PvM11A260	PvA11C100*	0.2158
PvA11B170*	PvA11B190*	0.2158
PvM11A210	PvA11B160*	0.2159
PvM11B100*	PvA11B200*	0.2163
PvM11B050*	PvM11A310	0.2164
PvA11D160	PvM11A260	0.2165
PvM11B080	PvA11B160*	0.2166
PvA11B210	PvM11B080	0.2167
PvM11B020*	PvA11B170*	0.2168
PvA11B090	PvM11A230	0.217
PvM11A110*	PvA11B170*	0.2171
PvA11B140*	PvA11B200*	0.2172
PvA11B150	PvM11A310	0.2172
PvM11B140*	PvM11A220	0.2173
PvM11B010*	PvA11B200*	0.2174
PvA11C180*	PvA11B200*	0.2175
PvM11B140*	PvA11B160*	0.2175
PvM11B010*	PvM11B140*	0.2178
PvA11B090	PvM11B050*	0.218
PvA11B080*	PvM11B100*	0.2182
PvM11B010*	PvM11B090*	0.2182
PvM11B010*	PvA11C210*	0.2183
PvA11C100*	PvM11A220	0.2183
PvA11B170*	PvM11A220	0.2183
PvA11C070	PvM11A260	0.2185
PvM11A110*	PvA11C130	0.2186
PvM11A110*	PvA11C220*	0.2187
PvA11B200*	PvM11A290	0.2187
PvA11B090	PvM11B070	0.2189
PvA11B090	PvM11A260	0.219
PvA11C210*	PvA11B170*	0.2192
PvM11A110*	PvA11C050*	0.2194
PvM11A130	PvA11C080*	0.2194
PvA11B080*	PvA11C220*	0.2194
PvA11B080*	PvM11B010*	0.2196
PvA11C210*	PvA11B210	0.2198
PvM11A110*	PvM11B020*	0.2201
PvA11B080*	PvM11A290	0.2201
PvM11A260	PvM11A230	0.2202
PvA11B070	PvM11A230	0.2203
PvA11B080*	PvA11C040*	0.2204
PvM11A110*	PvA11C040*	0.2205
PvM11B140*	PvM11A260	0.2205
PvA11B150	PvA11B190*	0.2209
PvA11B090	PvA11B140*	0.221
PvA11C050*	PvM11A230	0.221
PvA11B090	PvA11B170*	0.2211
PvM11A290	PvM11A250*	0.2213
PvA11B200*	PvM11B080	0.2215
PvA11B200*	PvA11C100*	0.2216
PvA11B150	PvM11A250*	0.2217
PvA11B210	PvM11B070	0.2217
PvA11B080*	PvM11B050*	0.2219
PvM11A130	PvM11B070	0.2221
PvM11A210	PvM11A310	0.2221
PvA11B160*	PvM11B090*	0.2223
PvA11B090	PvA11C220*	0.2226
PvA11C070	PvM11A220	0.2227
PvM11B140*	PvA11B170*	0.2229
PvM11A190*	PvM11B090*	0.2238
PvM11A290	PvM11A220	0.2238
PvA11B070	PvA11C060	0.2239
PvA11D160	PvM11B070	0.2239
PvA11C210*	PvM11A230	0.224
PvM11A190*	PvM11A310	0.2242
PvA11B070	PvA11B170*	0.2245
PvA11D160	PvM11B050*	0.2248
PvM11A290	PvA11B190*	0.2248
PvA11B150	PvM11B090*	0.2249
PvM11A110*	PvA11C090	0.225
PvM11A190*	PvM11A220	0.2253
PvM11A210	PvA11B190*	0.2253
PvA11C070	PvA11B160*	0.2254
PvM11B070	PvM11A250*	0.2256
PvM11A110*	PvM11A260	0.2257
PvM11B030*	PvM11A250*	0.2257
PvA11C210*	PvM11A310	0.2257
PvM11B140*	PvM11A250*	0.2257
PvM11B010*	PvA11B170*	0.2258
PvA11D160	PvM11A230	0.2259
PvA11B090	PvA11C090	0.226
PvM11A210	PvM11B090*	0.2261
PvM11A190*	PvM11A230	0.2264
PvM11A210	PvM11A250*	0.2267
PvM11A220	PvM11B090*	0.2267
PvA11B090	PvA11C060	0.2268
PvA11B080*	PvM11B020*	0.2269
PvM11A110*	PvM11B050*	0.227
PvM11A130	PvM11B020*	0.2271
PvA11B090	PvA11B210	0.2273
PvA11B210	PvA11C100*	0.2274
PvA11B070	PvM11B020*	0.2275
PvM11B020*	PvM11A230	0.2276
PvM11B030*	PvA11B190*	0.2276
PvM11A290	PvA11B160*	0.2276
PvA11B170*	PvA11B160*	0.2276
PvM11A130	PvM11A260	0.2277
PvM11B140*	PvM11A230	0.2277
PvA11B080*	PvM11B060*	0.2279
PvM11A130	PvA11C060	0.2284
PvA11D160	PvA11C060	0.2285
PvM11B070	PvA11B190*	0.2285
PvM11A110*	PvA11B140*	0.2288
PvA11B070	PvA11C050*	0.2289
PvA11B070	PvA11C130	0.2291
PvA11B070	PvA11C220*	0.2292
PvM11B140*	PvA11B190*	0.2292
PvM11A110*	PvM11B090*	0.2297
PvA11D160	PvA11B170*	0.23
PvM11B140*	PvA11B210	0.2301
PvA11B080*	PvA11C090	0.2302
PvA11B080*	PvA11C070	0.2303
PvA11B080*	PvA11B210	0.2304
PvM11B010*	PvM11A250*	0.2304
PvM11A290	PvM11B090*	0.2304
PvM11B010*	PvM11A310	0.2305
PvA11C040*	PvA11B160*	0.2306
PvM11B010*	PvM11A260	0.2306
PvM11A230	PvM11A250*	0.2306
PvA11D160	PvA11B210	0.2307
PvM11A310	PvM11A290	0.2309
PvA11B090	PvM11B020*	0.231
PvA11B100	PvM11B040*	0.2316
PvA11B210	PvM11B090*	0.2319
PvM11A310	PvM11B090*	0.2319
PvM11B010*	PvA11B190*	0.2323
PvA11B070	PvA11C040*	0.2325
PvA11B100	PvA11C080*	0.2327
PvA11B070	PvM11A260	0.233
PvA11D160	PvA11C220*	0.2331
PvA11D160	PvA11B150	0.2332
PvM11A260	PvM11B090*	0.2334
PvM11A230	PvA11B190*	0.2336
PvA11B070	PvM11B090*	0.2338
PvA11B090	PvA11C180*	0.2338
PvA11B200*	PvM11B070	0.2342
PvA11B090	PvA11C040*	0.2343
PvM11B140*	PvM11A310	0.2343
PvA11D160	PvA11C180*	0.2344
PvA11C070	PvM11A310	0.2346
PvM11A190*	PvA11B210	0.2347
PvA11B100	PvM11B070	0.2348
PvM11A230	PvM11A220	0.2348
PvA11C210*	PvM11B090*	0.2349
PvM11B010*	PvM11A230	0.235
PvM11A110*	PvM11A250*	0.2351
PvA11B070	PvA11B140*	0.2352
PvA11B090	PvA11C070	0.2353
PvA11B080*	PvM11B090*	0.2354
PvA11C100*	PvA11B160*	0.2354
PvA11B070	PvA11C090	0.2355
PvM11A110*	PvA11C180*	0.2356
PvM11A110*	PvA11B210	0.2363
PvM11A130	PvA11C130	0.2365
PvM11A190*	PvA11B200*	0.237
PvM11A130	PvM11A230	0.2373
PvA11B080*	PvM11A250*	0.2375
PvA11B070	PvM11B050*	0.2377
PvM11A110*	PvM11B140*	0.2377
PvA11B100	PvM11B060*	0.2378
PvA11B080*	PvM11B030*	0.238
PvM11B140*	PvM11B090*	0.2381
PvA11B090	PvA11C130	0.2382
PvA11D160	PvM11A210	0.2382
PvM11A110*	PvM11B080	0.2386
PvA11B080*	PvA11B140*	0.2388
PvM11A110*	PvM11A220	0.239
PvM11A110*	PvA11B200*	0.2391
PvA11B090	PvM11B100*	0.2393
PvA11B100	PvM11A260	0.2393
PvM11A110*	PvM11B060*	0.2394
PvM11A110*	PvA11B150	0.2396
PvM11A110*	PvA11C070	0.2396
PvM11A110*	PvA11C210*	0.2396
PvM11B030*	PvM11A220	0.2396
PvA11D160	PvM11B100*	0.2398
PvA11B080*	PvA11B200*	0.2398
PvA11B080*	PvA11C050*	0.2399
PvM11A130	PvA11C220*	0.2401
PvM11A130	PvM11B030*	0.2402
PvM11B010*	PvM11A220	0.2402
PvA11B070	PvA11B150	0.2404
PvA11D160	PvA11C090	0.2405
PvA11B090	PvA11B150	0.2409
PvM11A130	PvA11C040*	0.2409
PvM11A110*	PvM11B100*	0.2411
PvM11A110*	PvM11A190*	0.2414
PvM11A130	PvA11C180*	0.2415
PvA11D160	PvA11B140*	0.2416
PvM11A130	PvM11B010*	0.2417
PvA11B080*	PvM11B140*	0.2418
PvA11B070	PvA11B210	0.242
PvM11A130	PvM11B050*	0.2424
PvA11B080*	PvM11B080	0.2424
PvA11B210	PvA11B170*	0.2424
PvA11B200*	PvM11B090*	0.2429
PvA11B080*	PvM11A220	0.2431
PvM11A110*	PvM11A290	0.2434
PvA11B080*	PvM11A190*	0.2436
PvM11A130	PvM11B100*	0.2437
PvA11D160	PvA11C130	0.2438
PvA11D160	PvM11B020*	0.2438
PvA11B080*	PvA11B150	0.2439
PvM11A130	PvA11C090	0.2443
PvM11A110*	PvA11B190*	0.2444
PvA11B090	PvM11B060*	0.2446
PvM11A110*	PvM11A210	0.2447
PvA11B070	PvA11C180*	0.2448
PvA11D160	PvA11C040*	0.2449
PvM11A130	PvA11B170*	0.245
PvA11B090	PvM11A290	0.2451
PvM11A230	PvA11B160*	0.2451
PvA11B100	PvA11C130	0.2452
PvA11B070	PvM11A210	0.2454
PvA11B080*	PvA11B160*	0.2455
PvA11B070	PvM11A250*	0.2459
PvA11B090	PvM11A210	0.246
PvM11A310	PvM11B070	0.246
PvA11B090	PvM11B010*	0.2461
PvM11A110*	PvA11C100*	0.2462
PvM11B010*	PvA11B160*	0.2464
PvA11B070	PvA11B200*	0.2465
PvA11B090	PvM11A190*	0.2465
PvM11A130	PvM11A290	0.2466
PvA11B080*	PvA11C100*	0.2466
PvM11A110*	PvM11B030*	0.2471
PvA11B070	PvA11C070	0.2472
PvM11A110*	PvA11B160*	0.2473
PvM11B030*	PvA11B160*	0.2473
PvA11D160	PvM11B060*	0.2474
PvM11A130	PvA11B210	0.2477
PvM11A130	PvA11B200*	0.2478
PvA11E190*	PvA11E200*	0.2478
PvA11B100	PvM11A230	0.2481
PvM11A130	PvA11C070	0.2482
PvA11B100	PvA11C040*	0.2483
PvA11B210	PvM11A230	0.2483
PvA11B080*	PvA11B190*	0.2485
PvA11B070	PvM11B140*	0.2486
PvM11B070	PvA11B160*	0.2486
PvA11B090	PvM11A220	0.2487
PvA11B080*	PvM11A210	0.249
PvA11C210*	PvA11B200*	0.249
PvA11B100	PvA11B170*	0.2491
PvA11B070	PvM11B080	0.2495
PvM11A130	PvM11B060*	0.2496
PvM11B010*	PvA11B210	0.2496
PvM11A130	PvA11B150	0.2497
PvA11B070	PvM11A220	0.2498
PvA11D160	PvM11B010*	0.2499
PvA11B070	PvM11B060*	0.2503
PvA11B070	PvM11B100*	0.2503
PvM11A130	PvM11B080	0.2504
PvA11B070	PvA11C210*	0.2505
PvM11A130	PvA11B140*	0.2505
PvA11D160	PvM11A290	0.2506
PvA11B090	PvA11B200*	0.2507
PvA11B100	PvM11B050*	0.2507
PvA11B090	PvM11A250*	0.2509
PvA11B070	PvM11A290	0.251
PvA11B080*	PvA11C210*	0.2511
PvA11B070	PvM11A190*	0.2513
PvM11A130	PvM11B140*	0.2513
PvM11A130	PvA11C100*	0.2513
PvA11D160	PvA11C070	0.2517
PvA11B100	PvA11B140*	0.2521
PvA11B100	PvA11C060	0.2541
PvA11B090	PvM11B030*	0.2545
PvA11B070	PvM11B030*	0.2547
PvA11B090	PvM11B090*	0.2547
PvM11A130	PvM11A210	0.2549
PvA11D160	PvA11B200*	0.2551
PvA11B070	PvA11B190*	0.2553
PvA11B090	PvA11B160*	0.2556
PvM11B010*	PvM11A290	0.256
PvA11B100	PvA11C090	0.2562
PvM11A130	PvM11A190*	0.2566
PvA11B200*	PvA11B170*	0.257
PvA11B070	PvA11C100*	0.2571
PvA11D160	PvM11B030*	0.2577
PvA11B070	PvA11B160*	0.2581
PvA11B100	PvM11B020*	0.2584
PvM11A130	PvA11C210*	0.2595
PvA11B100	PvA11C220*	0.2597
PvA11B100	PvM11B030*	0.2605
PvA11D160	PvM11B090*	0.2608
PvA11D160	PvM11A190*	0.2612
PvA11B100	PvA11C070	0.2614
PvA11B100	PvA11C180*	0.2617
PvM11B070	PvM11A220	0.262
PvM11A130	PvM11A310	0.2621
PvM11A310	PvA11B170*	0.2622
PvM11A130	PvM11B090*	0.2625
PvA11D160	PvA11C050*	0.2627
PvM11A110*	PvM11A310	0.2629
PvA11B100	PvA11B210	0.2629
PvA11B090	PvA11C050*	0.2635
PvA11B090	PvM11B140*	0.2648
PvM11B140*	PvA11B200*	0.2649
PvA11B090	PvM11A310	0.266
PvA11B100	PvM11B090*	0.266
PvA11D130*	PvM11C110	0.2669
PvA11B090	PvM11B080	0.2672
PvA11B090	PvA11B190*	0.2672
PvM11A130	PvA11C050*	0.2678
PvA11D160	PvM11B140*	0.268
PvA11B100	PvA11B160*	0.2684
PvA11B100	PvM11B080	0.2687
PvA11E190*	PvA11E320*	0.2687
PvA11D160	PvM11A310	0.2691
PvA11B100	PvM11B100*	0.2691
PvA11B100	PvA11B150	0.2694
PvM11A130	PvM11A250*	0.2695
PvA11D160	PvM11A220	0.2699
PvA11B100	PvM11A290	0.2703
PvA11B070	PvM11A310	0.2705
PvA11B200*	PvM11A230	0.2705
PvA11D160	PvM11A250*	0.2712
PvA11B090	PvA11C100*	0.2715
PvM11A310	PvM11A230	0.2715
PvA11B100	PvM11B010*	0.2721
PvA11B100	PvM11A190*	0.2723
PvA11B080*	PvM11A310	0.2725
PvA11B090	PvA11C210*	0.2726
PvA11D160	PvM11B080	0.2727
PvA11B100	PvM11A220	0.2728
PvA11E150	PvM11C110	0.274
PvA11B100	PvM11A210	0.2747
PvA11D160	PvA11C210*	0.2764
PvA11D160	PvA11B160*	0.2764
PvA11D160	PvA11C100*	0.2769
PvA11E160	PvA11E200*	0.2775
PvA11B100	PvA11C100*	0.2794
PvA11E220*	PvA11E200*	0.2803
PvA11B100	PvM11A250*	0.2806
PvA11B100	PvM11B140*	0.2811
PvA11D130*	PvA11D120	0.2836
PvA11E150	PvA11D120	0.2837
PvA11B100	PvA11C050*	0.284
PvM11A130	PvA11B190*	0.2842
PvM11C160*	PvM11C110	0.2842
PvA11E160	PvA11E320*	0.2849
PvA11D160	PvA11B190*	0.2859
PvA11B100	PvA11B200*	0.2859
PvM11A130	PvM11A220	0.2867
PvA11B100	PvA11C210*	0.2867
PvA11B100	PvM11A310	0.2869
PvM11A130	PvA11B160*	0.2872
PvA11E220*	PvA11E320*	0.289
PvM11D010*	PvA11E200*	0.2921
PvM11C160*	PvA11D120	0.2941
PvA11E350*	PvA11E200*	0.2947
PvA11E230*	PvA11E320*	0.2953
PvA11B100	PvA11B190*	0.2956
PvA11E220*	PvA11E340	0.297
PvA11E230*	PvA11E200*	0.2973
PvM11D010*	PvA11E320*	0.2973
PvA11E170*	PvA11E200*	0.2991
PvA11D150*	PvA11E200*	0.3037
PvA11E190*	PvA11E340	0.3039
PvA11E180	PvA11E200*	0.3051
PvA11D110	PvM11C110	0.3078
PvA11E350*	PvA11E320*	0.309
PvM11A110*	PvA11B130*	0.3092
PvM11A110*	PvM11A180*	0.3107
PvA11E350*	PvA11E340	0.3109
PvA11D150*	PvM11C110	0.3117
PvA11D110	PvA11D120	0.3123
PvA11E100	PvM11C110	0.3137
PvM11C020*	PvM11C110	0.3144
PvA11D060*	PvM11C110	0.3145
PvA11E230*	PvA11E340	0.3148
PvA11B070	PvA11B130*	0.3162
PvA11B080*	PvA11B130*	0.3168
PvA11D100	PvA11E200*	0.3174
PvA11B070	PvM11A180*	0.3177
PvM11C090	PvM11C110	0.3182
PvA11D100	PvM11C110	0.3183
PvA11B080*	PvM11A180*	0.319
PvA11B090	PvA11B130*	0.3199
PvM11D010*	PvA11E340	0.3207
PvM11C160*	PvA11E200*	0.3212
PvA11D150*	PvA11D120	0.3219
PvM11C090	PvA11E200*	0.3222
PvA11B140*	PvA11B130*	0.3224
PvA11E160	PvA11E340	0.323
PvA11C040*	PvA11B130*	0.3233
PvA11B090	PvM11A180*	0.3234
PvA11E100	PvA11D120	0.3238
PvM11B060*	PvA11B130*	0.3241
PvM11B040*	PvA11B130*	0.3249
PvA11E180	PvA11E320*	0.325
PvM11C020*	PvA11E200*	0.326
PvA11D060*	PvA11E200*	0.3261
PvM11C020*	PvA11D120	0.3265
PvA11D060*	PvA11D120	0.3267
PvA11E150	PvA11E200*	0.3283
PvM11C090	PvA11D120	0.3284
PvA11D100	PvA11D120	0.3285
PvM11B020*	PvA11B130*	0.3295
PvA11C090	PvA11B130*	0.33
PvA11B140*	PvM11A180*	0.3304
PvA11C080*	PvA11B130*	0.331
PvM11B040*	PvM11A180*	0.331
PvA11E170*	PvA11E320*	0.333
PvA11B100	PvA11B130*	0.3347
PvM11C040	PvM11C110	0.3347
PvA11D080*	PvA11E200*	0.3352
PvA11D110	PvA11E200*	0.3366
PvA11C040*	PvM11A180*	0.337
PvM11B050*	PvA11B130*	0.3371
PvA11C080*	PvM11A180*	0.3371
PvM11B060*	PvM11A180*	0.3373
PvA11C130	PvA11B130*	0.3376
PvA11E170*	PvA11E340	0.3377
PvA11D080*	PvM11C110	0.3378
PvA11E180	PvA11E340	0.3378
PvM11A190*	PvA11B130*	0.3386
PvA11C220*	PvA11B130*	0.3387
PvM11B030*	PvA11B130*	0.3391
PvA11C090	PvM11A180*	0.3393
PvM11A130	PvA11B130*	0.3414
PvM11B050*	PvM11A180*	0.3426
PvM11B020*	PvM11A180*	0.3428
PvA11B100	PvM11A180*	0.3446
PvM11B030*	PvM11A180*	0.3446
PvM11A190*	PvM11A180*	0.3455
PvM11C040	PvA11E200*	0.3455
PvA11C060	PvA11B130*	0.3461
PvM11B140*	PvA11B130*	0.3465
PvA11C130	PvM11A180*	0.347
PvA11B150	PvA11B130*	0.3472
PvM11B100*	PvM11A180*	0.3474
PvA11C210*	PvA11B130*	0.3479
PvM11A130	PvM11A180*	0.3488
PvM11B140*	PvM11A180*	0.3488
PvA11C180*	PvM11A180*	0.3489
PvM11C040	PvA11D120	0.349
PvM11B070	PvA11B130*	0.3493
PvM11B100*	PvA11B130*	0.3497
PvA11D110	PvA11E340	0.3501
PvA11C210*	PvM11A180*	0.3502
PvA11C180*	PvA11B130*	0.3512
PvA11D130*	PvA11E200*	0.3521
PvA11D080*	PvA11D120	0.3522
PvA11C060	PvM11A180*	0.3523
PvA11E150	PvA11E340	0.3526
PvA11C220*	PvM11A180*	0.3527
PvM11B070	PvM11A180*	0.3535
PvM11A260	PvA11B130*	0.3539
PvA11E100	PvA11E200*	0.3541
PvM11B010*	PvA11B130*	0.3557
PvM11C160*	PvM11D010*	0.356
PvA11D110	PvA11E320*	0.3563
PvM11C160*	PvA11E230*	0.3565
PvM11A210	PvA11B130*	0.3572
PvA11C050*	PvA11B130*	0.3577
PvA11D160	PvA11B130*	0.3586
PvA11B170*	PvA11B130*	0.3586
PvA11B150	PvM11A180*	0.3587
PvM11A310	PvA11B130*	0.3596
PvM11A220	PvA11B130*	0.3596
PvA11B160*	PvA11B130*	0.3607
PvM11A210	PvM11A180*	0.3608
PvA11D150*	PvM11D010*	0.3613
PvM11A260	PvM11A180*	0.3621
PvA11D100	PvA11E340	0.3632
PvA11B170*	PvM11A180*	0.3643
PvA11D150*	PvA11E340	0.3648
PvA11D130*	PvA11E190*	0.3651
PvM11A220	PvM11A180*	0.3652
PvM11A110*	PvA11D110	0.3658
PvM11A230	PvA11B130*	0.3658
PvA11D160	PvM11A180*	0.3662
PvM11C090	PvA11E340	0.3665
PvM11A310	PvM11A180*	0.3678
PvM11C160*	PvA11E190*	0.368
PvA11B160*	PvM11A180*	0.3682
PvM11C160*	PvA11E340	0.3684
PvM11B010*	PvM11A180*	0.3688
PvA11D150*	PvA11E230*	0.3698
PvM11C160*	PvA11E320*	0.37
PvA11D150*	PvA11E190*	0.37
PvA11E150	PvA11E320*	0.3713
PvA11C050*	PvM11A180*	0.3714
PvM11A230	PvM11A180*	0.3716
PvA11E190*	PvM11C110	0.3718
PvM11A250*	PvA11B130*	0.3719
PvA11B190*	PvA11B130*	0.372
PvM11A290	PvA11B130*	0.3726
PvA11D150*	PvA11E220*	0.3729
PvA11E150	PvM11D010*	0.3729
PvA11C100*	PvA11B130*	0.373
PvM11B080	PvA11B130*	0.373
PvA11B070	PvA11D110	0.3732
PvM11C020*	PvA11E190*	0.3739
PvA11D060*	PvA11E190*	0.3741
PvA11E190*	PvA11D120	0.3745
PvA11D130*	PvA11E340	0.3752
PvA11D110	PvA11E220*	0.3754
PvA11D150*	PvA11E320*	0.3757
PvA11D100	PvA11E320*	0.3767
PvM11A250*	PvM11A180*	0.3789
PvA11D100	PvA11E220*	0.3789
PvA11B190*	PvM11A180*	0.379
PvA11E150	PvA11E220*	0.3792
PvA11B200*	PvA11B130*	0.3799
PvA11D100	PvA11E230*	0.3799
PvM11C090	PvA11E320*	0.38
PvA11E100	PvA11E190*	0.381
PvA11D100	PvM11D010*	0.3814
PvA11E150	PvA11E230*	0.3816
PvA11E100	PvA11E340	0.3819
PvM11A290	PvM11A180*	0.3825
PvA11D110	PvA11E190*	0.3825
PvA11D100	PvA11E190*	0.3826
PvA11E150	PvA11E190*	0.383
PvM11C160*	PvA11E220*	0.3833
PvM11C090	PvA11E220*	0.3833
PvA11B080*	PvA11D150*	0.3839
PvA11D110	PvM11D010*	0.384
PvM11B090*	PvA11B130*	0.3841
PvM11C020*	PvA11E340	0.3842
PvA11B080*	PvA11D130*	0.3843
PvA11D060*	PvA11E340	0.3844
PvA11B080*	PvA11D110	0.3851
PvA11B080*	PvA11D100	0.3852
PvA11E100	PvM11D010*	0.3852
PvA11C070	PvA11B130*	0.3863
PvA11D130*	PvA11E230*	0.3864
PvA11E220*	PvM11C110	0.3865
PvM11A110*	PvM11C160*	0.3874
PvM11A110*	PvA11D100	0.3874
PvM11D010*	PvM11C110	0.3884
PvA11B080*	PvM11C090	0.3889
PvM11C090	PvA11E190*	0.3891
PvA11E220*	PvA11D120	0.3892
PvA11E100	PvA11E230*	0.3898
PvM11A110*	PvA11E100	0.3899
PvA11E230*	PvM11C110	0.3899
PvA11D130*	PvM11D010*	0.39
PvA11B070	PvM11C160*	0.3902
PvM11C090	PvA11E230*	0.3904
PvA11C100*	PvM11A180*	0.391
PvM11B080	PvM11A180*	0.3911
PvM11D010*	PvA11D120	0.3911
PvM11A110*	PvM11C090	0.3912
PvA11B070	PvA11E100	0.3913
PvM11A110*	PvA11D150*	0.3917
PvM11C090	PvM11D010*	0.392
PvA11B080*	PvM11C160*	0.3927
PvA11D110	PvA11E230*	0.3928
PvA11D080*	PvA11E340	0.3933
PvM11B090*	PvM11A180*	0.3934
PvA11E340	PvM11C110	0.3936
PvM11A110*	PvA11E150	0.3939
PvM11C160*	PvA11E180	0.3942
PvA11B070	PvA11D100	0.3943
PvA11B210	PvA11B130*	0.3943
PvA11D130*	PvA11E220*	0.3943
PvM11A180*	PvA11D120	0.3944
PvA11E200*	PvM11C110	0.3945
PvA11D130*	PvA11E170*	0.3946
PvM11A110*	PvM11C020*	0.395
PvM11A110*	PvA11D060*	0.3952
PvA11B090	PvA11D100	0.3963
PvM11A130	PvA11D100	0.3964
PvA11B210	PvM11A180*	0.3966
PvA11B070	PvA11E150	0.3967
PvM11A130	PvA11D110	0.3968
PvM11A180*	PvM11C110	0.3968
PvA11E230*	PvA11D120	0.3968
PvM11C040	PvM11D010*	0.3969
PvA11B200*	PvM11A180*	0.398
PvA11B070	PvM11C090	0.3981
PvA11B080*	PvM11C020*	0.3982
PvA11D080*	PvA11E320*	0.3982
PvA11B080*	PvA11D060*	0.3984
PvA11B080*	PvA11E150	0.3985
PvA11B100	PvA11D100	0.3986
PvA11B070	PvA11D150*	0.3993
PvA11C070	PvM11A180*	0.4
PvM11A110*	PvA11D130*	0.4002
PvA11E100	PvA11E220*	0.4004
PvA11E100	PvA11E320*	0.4004
PvA11E340	PvA11D120	0.4004
PvM11A130	PvA11D130*	0.4007
PvA11B090	PvM11C090	0.4008
PvM11C040	PvA11E190*	0.4008
PvA11E200*	PvA11D120	0.4014
PvM11C020*	PvA11E320*	0.4015
PvA11B070	PvA11D130*	0.4016
PvM11B020*	PvA11E150	0.4016
PvA11D060*	PvA11E320*	0.4017
PvM11C020*	PvA11E180	0.4019
PvA11B070	PvM11C020*	0.402
PvA11D080*	PvA11E190*	0.402
PvA11B100	PvA11D110	0.4021
PvA11D060*	PvA11E180	0.4021
PvM11C020*	PvM11D010*	0.4021
PvA11B070	PvA11D060*	0.4022
PvA11D060*	PvM11D010*	0.4023
PvM11C160*	PvA11E350*	0.4024
PvA11B130*	PvA11D120	0.4025
PvA11B080*	PvA11E100	0.4027
PvM11A130	PvM11C090	0.403
PvA11D080*	PvM11D010*	0.403
PvA11D130*	PvA11E320*	0.4033
PvM11B020*	PvA11D150*	0.4035
PvA11E100	PvA11E180	0.4039
PvM11C040	PvA11E180	0.4043
PvM11C040	PvA11E340	0.4046
PvA11B130*	PvM11C110	0.405
PvM11A130	PvA11D150*	0.4053
PvM11C040	PvA11E230*	0.4058
PvA11B100	PvM11C090	0.4059
PvA11D130*	PvA11E180	0.4064
PvA11D150*	PvA11E170*	0.407
PvA11B070	PvM11C040	0.4085
PvM11C040	PvA11E320*	0.4088
PvM11C020*	PvA11E170*	0.409
PvM11C020*	PvA11E230*	0.409
PvA11D060*	PvA11E230*	0.4092
PvA11D060*	PvA11E170*	0.4093
PvM11B020*	PvA11D110	0.4096
PvM11B140*	PvA11D130*	0.4099
PvM11C020*	PvA11E220*	0.4099
PvA11D060*	PvA11E220*	0.4101
PvA11C180*	PvA11E150	0.4105
PvA11E150	PvA11E170*	0.4108
PvM11B020*	PvM11C160*	0.4111
PvA11D080*	PvA11E180	0.4111
PvM11A130	PvA11E100	0.4113
PvM11B020*	PvA11D130*	0.4118
PvA11B150	PvM11C160*	0.4119
PvA11E160	PvM11C110	0.4119
PvA11D080*	PvA11E230*	0.412
PvA11E150	PvA11E180	0.4127
PvM11A210	PvM11C160*	0.4131
PvA11C220*	PvA11D130*	0.4131
PvA11C090	PvA11D150*	0.4132
PvM11C160*	PvA11E170*	0.4132
PvA11C220*	PvA11D100	0.4133
PvM11A130	PvM11C160*	0.4135
PvM11C160*	PvA11E160	0.4136
PvM11A110*	PvM11C040	0.4141
PvA11C220*	PvA11E100	0.4141
PvM11B140*	PvA11D150*	0.4141
PvA11C220*	PvA11E150	0.4142
PvA11B170*	PvA11D110	0.4146
PvA11B090	PvA11D110	0.4148
PvM11A180*	PvA11D110	0.4148
PvA11C220*	PvA11D150*	0.4154
PvM11B140*	PvM11C020*	0.4154
PvA11E320*	PvM11C110	0.4155
PvM11B140*	PvA11D060*	0.4156
PvA11B170*	PvA11E100	0.4156
PvA11B100	PvA11D130*	0.4159
PvA11B100	PvM11C160*	0.4162
PvA11D150*	PvA11E160	0.4163
PvA11B170*	PvA11E150	0.4164
PvA11E160	PvA11D120	0.4168
PvA11B090	PvA11D150*	0.4172
PvA11C220*	PvM11C090	0.4172
PvM11C040	PvA11E220*	0.4173
PvM11A130	PvA11E150	0.4174
PvA11C180*	PvA11D150*	0.4175
PvM11B100*	PvA11E150	0.4175
PvA11D150*	PvA11E180	0.4175
PvA11B170*	PvA11D100	0.4177
PvM11B020*	PvA11E100	0.4178
PvA11B090	PvA11D130*	0.4181
PvM11B070	PvA11E100	0.4184
PvA11B100	PvM11C020*	0.4185
PvA11D080*	PvA11E220*	0.4185
PvA11B100	PvA11D060*	0.4187
PvA11C130	PvA11D130*	0.4187
PvA11B100	PvA11D150*	0.4193
PvA11C180*	PvM11C160*	0.4194
PvA11D130*	PvA11E350*	0.4197
PvA11C210*	PvA11E150	0.4204
PvA11D110	PvA11E180	0.4208
PvA11C220*	PvA11D110	0.4209
PvM11A180*	PvA11D130*	0.4209
PvA11B080*	PvM11C110	0.421
PvM11A130	PvM11C020*	0.4214
PvA11B090	PvA11E150	0.4216
PvM11A130	PvA11D060*	0.4216
PvA11B080*	PvA11D120	0.4216
PvM11B140*	PvA11E150	0.4218
PvA11B090	PvM11C160*	0.4219
PvA11B190*	PvA11D110	0.422
PvA11B100	PvA11E150	0.4223
PvA11C180*	PvA11D110	0.4224
PvA11B070	PvA11D080*	0.4225
PvA11E320*	PvA11D120	0.4225
PvM11A110*	PvA11E220*	0.4226
PvM11B080	PvA11E100	0.423
PvA11B170*	PvM11C090	0.4231
PvA11C090	PvA11D110	0.4234
PvA11C210*	PvA11D150*	0.4235
PvM11B140*	PvA11E100	0.4235
PvA11C210*	PvA11D130*	0.4236
PvA11C220*	PvM11C160*	0.4237
PvA11C180*	PvA11D130*	0.4238
PvA11D110	PvA11E160	0.4239
PvM11B080	PvM11C160*	0.4242
PvA11C210*	PvA11D120	0.4243
PvA11B090	PvA11E100	0.4244
PvA11C100*	PvA11D130*	0.4244
PvA11B150	PvA11E100	0.4247
PvA11D160	PvA11D100	0.425
PvM11B080	PvA11D130*	0.4253
PvM11B010*	PvA11D110	0.4254
PvA11B140*	PvA11D110	0.4256
PvM11B060*	PvA11D150*	0.4259
PvM11A180*	PvA11E150	0.4261
PvM11B020*	PvA11D100	0.4263
PvM11B100*	PvM11C160*	0.4264
PvA11E150	PvA11E160	0.4265
PvA11C090	PvA11E150	0.4267
PvM11B070	PvM11C160*	0.4267
PvA11E150	PvA11E350*	0.4269
PvA11D160	PvA11D110	0.427
PvM11B070	PvA11E150	0.4272
PvM11B020*	PvM11C020*	0.4274
PvA11C100*	PvM11C160*	0.4275
PvM11B020*	PvA11D060*	0.4276
PvM11C040	PvA11E350*	0.4276
PvA11C130	PvA11D110	0.4277
PvA11D160	PvA11E100	0.4279
PvA11C180*	PvM11C020*	0.4279
PvM11B140*	PvA11D100	0.4281
PvM11A110*	PvA11D080*	0.4282
PvM11B040*	PvA11D110	0.4282
PvM11B020*	PvM11C090	0.4282
PvA11C180*	PvA11D060*	0.4282
PvA11D100	PvA11E170*	0.4282
PvA11C080*	PvA11D110	0.4283
PvA11C090	PvA11D100	0.4286
PvA11E100	PvA11E170*	0.4286
PvM11A250*	PvM11C020*	0.4287
PvA11B130*	PvA11D110	0.4287
PvM11A180*	PvA11D100	0.4287
PvM11B100*	PvA11D150*	0.4289
PvM11A250*	PvA11D060*	0.4289
PvA11D160	PvM11C090	0.429
PvM11B010*	PvM11C160*	0.429
PvA11B150	PvA11D110	0.4291
PvA11C090	PvM11C160*	0.4292
PvA11C210*	PvM11C020*	0.4292
PvM11A180*	PvM11C090	0.4292
PvA11C100*	PvA11E100	0.4293
PvM11B100*	PvA11D110	0.4294
PvA11C130	PvA11E150	0.4295
PvA11C180*	PvA11E100	0.4295
PvA11C210*	PvA11D060*	0.4295
PvA11C060	PvA11D130*	0.4297
PvM11A180*	PvM11C040	0.4297
PvA11B170*	PvM11C160*	0.4298
PvA11B190*	PvA11D130*	0.4298
PvM11B010*	PvA11D150*	0.43
PvM11A250*	PvA11D110	0.43
PvM11A230	PvA11D110	0.4301
PvM11A210	PvA11E100	0.4302
PvM11B020*	PvM11C040	0.4302
PvA11C210*	PvM11C110	0.4302
PvA11B170*	PvA11D130*	0.4302
PvM11B060*	PvA11D130*	0.4303
PvA11C100*	PvM11C020*	0.4303
PvA11B100	PvA11E100	0.4304
PvM11A210	PvA11D110	0.4304
PvM11B060*	PvA11E150	0.4304
PvA11C100*	PvA11D060*	0.4305
PvA11D110	PvA11E170*	0.4306
PvA11C090	PvA11D130*	0.4307
PvM11B060*	PvM11C160*	0.4307
PvA11C130	PvA11D150*	0.4308
PvM11B100*	PvA11D130*	0.4308
PvM11C020*	PvA11E350*	0.431
PvM11B070	PvA11D110	0.4312
PvA11D060*	PvA11E350*	0.4312
PvA11D100	PvA11E180	0.4313
PvM11A110*	PvA11E190*	0.4314
PvM11B070	PvA11D130*	0.4314
PvA11C210*	PvA11E100	0.4315
PvM11B080	PvA11D150*	0.4317
PvA11B070	PvA11E220*	0.4318
PvM11B140*	PvM11C090	0.4322
PvA11D160	PvA11D130*	0.4323
PvA11C060	PvA11D110	0.4323
PvA11B130*	PvA11D130*	0.4323
PvA11D160	PvM11C160*	0.4327
PvA11C090	PvM11C090	0.4328
PvA11B090	PvM11C020*	0.4329
PvM11A210	PvA11E150	0.4329
PvA11C100*	PvA11D150*	0.4329
PvA11D110	PvA11E350*	0.433
PvA11B190*	PvA11E150	0.4331
PvA11B090	PvA11D060*	0.4332
PvA11C080*	PvA11D150*	0.4332
PvM11B040*	PvM11C160*	0.4332
PvA11D080*	PvA11E350*	0.4332
PvA11C080*	PvM11C160*	0.4333
PvM11A250*	PvA11E150	0.4333
PvA11D150*	PvA11E350*	0.4333
PvA11E350*	PvM11C110	0.4333
PvM11B080	PvM11C020*	0.4334
PvM11B080	PvA11D060*	0.4336
PvM11A250*	PvA11D130*	0.4336
PvM11A110*	PvA11E230*	0.4339
PvA11B170*	PvA11D150*	0.4345
PvA11C060	PvM11C160*	0.4347
PvM11B100*	PvM11C020*	0.435
PvM11C090	PvA11E170*	0.4352
PvA11D160	PvA11E150	0.4353
PvM11B100*	PvA11D060*	0.4353
PvA11B150	PvA11D130*	0.4356
PvA11B190*	PvM11C020*	0.4357
PvM11B060*	PvA11D110	0.4359
PvA11B190*	PvA11D060*	0.436
PvA11B080*	PvM11C040	0.4361
PvA11B150	PvA11E150	0.4361
PvA11C080*	PvA11E100	0.4361
PvM11C090	PvA11E180	0.4361
PvA11E350*	PvA11D120	0.4361
PvM11B100*	PvA11E100	0.4365
PvM11B080	PvA11D110	0.4366
PvM11A210	PvA11D130*	0.4368
PvM11B060*	PvA11E100	0.4368
PvA11B170*	PvM11C040	0.4369
PvM11A230	PvA11E100	0.4369
PvA11B130*	PvA11D100	0.4369
PvA11B100	PvM11C110	0.4371
PvA11B130*	PvM11C090	0.4374
PvA11C090	PvA11E100	0.4375
PvM11B040*	PvM11C020*	0.4375
PvM11B060*	PvM11C020*	0.4375
PvM11B040*	PvA11D150*	0.4376
PvA11C210*	PvA11D100	0.4376
PvA11B100	PvA11D120	0.4377
PvM11B040*	PvA11D060*	0.4377
PvM11B060*	PvA11D060*	0.4378
PvA11C220*	PvM11C020*	0.438
PvA11C080*	PvA11E150	0.4381
PvM11B040*	PvA11E150	0.4381
PvA11C100*	PvA11E150	0.4382
PvA11C220*	PvA11D060*	0.4383
PvM11B070	PvA11D100	0.4385
PvM11A260	PvA11E150	0.4386
PvA11B130*	PvA11E150	0.4387
PvA11D160	PvA11D150*	0.4388
PvA11B150	PvA11D150*	0.4389
PvM11B140*	PvM11C160*	0.439
PvA11C060	PvA11E150	0.4392
PvA11D100	PvA11E350*	0.4393
PvM11B050*	PvA11D130*	0.4395
PvA11D100	PvA11E160	0.4395
PvA11B090	PvM11C110	0.4396
PvM11C040	PvA11E170*	0.4399
PvA11C100*	PvA11D110	0.44
PvM11A210	PvA11D150*	0.4401
PvA11C130	PvA11D100	0.4401
PvA11B090	PvA11D120	0.4402
PvA11B070	PvA11E230*	0.4408
PvA11B140*	PvA11D130*	0.441
PvA11B190*	PvA11D150*	0.441
PvM11A180*	PvA11D150*	0.4411
PvA11B140*	PvA11E230*	0.4412
PvM11B010*	PvA11E150	0.4412
PvM11B050*	PvA11D150*	0.4413
PvA11C060	PvA11D150*	0.4413
PvM11A180*	PvA11D080*	0.4413
PvA11E170*	PvM11C110	0.4416
PvM11A110*	PvM11C110	0.4417
PvA11C210*	PvM11C090	0.4418
PvM11A180*	PvM11C160*	0.4418
PvA11C050*	PvA11D110	0.4419
PvA11B150	PvM11C020*	0.4421
PvM11B140*	PvA11D110	0.4421
PvM11A110*	PvA11D120	0.4423
PvA11B150	PvA11D060*	0.4423
PvM11A230	PvA11E150	0.4423
PvA11D130*	PvA11E160	0.4427
PvA11C080*	PvA11D100	0.4429
PvM11B040*	PvA11D100	0.4429
PvM11A190*	PvA11D110	0.443
PvM11A130	PvM11C110	0.4431
PvM11A190*	PvA11E230*	0.4431
PvM11B020*	PvA11D080*	0.4432
PvM11A210	PvM11C090	0.4433
PvM11B050*	PvA11D110	0.4433
PvM11B040*	PvM11C040	0.4433
PvM11B080	PvA11E150	0.4435
PvA11B190*	PvM11C160*	0.4435
PvM11A130	PvA11D120	0.4437
PvA11C050*	PvA11D150*	0.4437
PvM11B010*	PvA11D130*	0.4437
PvA11B170*	PvM11C020*	0.4437
PvA11C090	PvA11D120	0.4438
PvA11B140*	PvM11C160*	0.4439
PvM11A190*	PvA11D130*	0.4439
PvA11B170*	PvA11D060*	0.444
PvA11D080*	PvA11E170*	0.4441
PvM11A110*	PvM11D010*	0.4442
PvM11A230	PvA11D100	0.4442
PvA11C080*	PvA11D130*	0.4443
PvM11B040*	PvA11D130*	0.4443
PvA11B140*	PvA11E150	0.4444
PvA11E170*	PvA11D120	0.4444
PvA11C090	PvM11C020*	0.4446
PvA11C090	PvA11D060*	0.4448
PvM11B040*	PvA11E100	0.4449
PvM11B070	PvM11C090	0.4449
PvM11A250*	PvA11D150*	0.4449
PvA11C130	PvM11C090	0.445
PvM11B140*	PvA11D120	0.4452
PvM11B010*	PvA11E100	0.4458
PvM11B140*	PvM11C040	0.4462
PvM11C090	PvA11E350*	0.4464
PvA11B150	PvM11C090	0.4465
PvM11A180*	PvA11E100	0.4465
PvA11C040*	PvA11D110	0.4466
PvA11C130	PvM11C160*	0.4466
PvA11B080*	PvA11D080*	0.4468
PvM11B010*	PvA11D100	0.4468
PvM11B140*	PvM11C110	0.4468
PvA11C210*	PvM11C040	0.4469
PvA11C080*	PvM11C090	0.4471
PvM11B040*	PvM11C090	0.4471
PvA11E100	PvA11E350*	0.4471
PvA11B070	PvA11E190*	0.4472
PvA11B090	PvA11E230*	0.4472
PvA11C050*	PvA11E230*	0.4472
PvA11B130*	PvA11E100	0.4474
PvM11B080	PvA11D100	0.4476
PvM11A210	PvM11C020*	0.4477
PvA11C080*	PvM11C040	0.4478
PvM11A210	PvA11D100	0.4479
PvM11A210	PvA11D060*	0.448
PvA11C040*	PvA11D130*	0.448
PvA11E180	PvM11C110	0.4487
PvA11C210*	PvA11D110	0.4488
PvM11A250*	PvA11E100	0.4488
PvM11B050*	PvA11E150	0.4489
PvM11A250*	PvM11C160*	0.4489
PvA11C220*	PvM11C040	0.449
PvM11A230	PvM11C090	0.4491
PvM11C040	PvA11E160	0.4491
PvM11B070	PvA11D150*	0.4499
PvM11B050*	PvA11D100	0.45
PvA11C130	PvA11E100	0.4502
PvA11D080*	PvA11E160	0.4503
PvA11D160	PvM11C020*	0.4504
PvA11D160	PvA11D060*	0.4506
PvA11C040*	PvA11E150	0.4507
PvM11A260	PvA11D150*	0.4507
PvA11C210*	PvM11C160*	0.4509
PvM11B010*	PvM11C090	0.451
PvA11B150	PvA11D100	0.4511
PvA11C180*	PvA11D100	0.4511
PvA11B070	PvM11D010*	0.4512
PvA11B070	PvM11C110	0.4512
PvM11A190*	PvA11D100	0.4512
PvA11B140*	PvA11E100	0.4516
PvM11B050*	PvA11E100	0.4516
PvM11B070	PvM11C020*	0.4517
PvA11E100	PvA11E160	0.4517
PvA11B070	PvA11D120	0.4518
PvA11B140*	PvM11D010*	0.4518
PvA11C130	PvM11C020*	0.4518
PvM11C020*	PvA11E160	0.4518
PvM11A230	PvA11D150*	0.4519
PvM11A230	PvA11D130*	0.4519
PvM11B070	PvA11D060*	0.4519
PvA11C130	PvA11D060*	0.452
PvA11C040*	PvA11D150*	0.4521
PvA11C090	PvM11C110	0.4521
PvA11D060*	PvA11E160	0.4521
PvA11B140*	PvA11D120	0.4523
PvA11B170*	PvA11D080*	0.4523
PvA11C070	PvA11E150	0.4524
PvM11B080	PvM11C090	0.4525
PvM11B060*	PvA11D100	0.4526
PvM11B050*	PvM11C160*	0.4529
PvA11B130*	PvM11C160*	0.4532
PvM11C090	PvA11E160	0.4532
PvM11A260	PvM11C110	0.4536
PvA11B190*	PvA11E100	0.4536
PvM11B090*	PvA11D150*	0.4536
PvM11A190*	PvM11D010*	0.4537
PvM11A260	PvA11D100	0.4537
PvA11E180	PvA11D120	0.4537
PvM11A260	PvA11D110	0.4538
PvA11C040*	PvM11C020*	0.4539
PvA11B140*	PvM11C110	0.454
PvA11C040*	PvA11D060*	0.4541
PvM11A260	PvA11D120	0.4542
PvM11B050*	PvM11C090	0.4543
PvM11A260	PvM11C090	0.4543
PvM11B020*	PvA11E230*	0.4547
PvM11A260	PvM11C160*	0.4548
PvA11C070	PvM11C160*	0.4549
PvA11B160*	PvA11D110	0.4549
PvA11B160*	PvA11E150	0.4553
PvA11C080*	PvM11C020*	0.4554
PvA11C080*	PvA11D060*	0.4556
PvM11A220	PvA11E100	0.4557
PvA11C070	PvA11D110	0.4558
PvM11A190*	PvA11E150	0.4562
PvA11C180*	PvM11C090	0.4562
PvM11A110*	PvA11E170*	0.4563
PvA11B140*	PvA11D150*	0.4564
PvM11A230	PvM11C040	0.4566
PvM11B060*	PvM11C090	0.4569
PvM11A190*	PvM11C090	0.457
PvA11C060	PvA11E100	0.4571
PvA11C210*	PvA11E230*	0.4572
PvM11A220	PvA11E150	0.4572
PvM11B080	PvM11C040	0.4573
PvA11B150	PvM11C040	0.4576
PvM11A230	PvM11C160*	0.4576
PvA11B090	PvM11D010*	0.4577
PvA11C050*	PvA11D130*	0.4581
PvM11B040*	PvA11D080*	0.4581
PvA11B130*	PvM11C040	0.4583
PvA11C180*	PvM11C040	0.4584
PvM11A210	PvM11C040	0.4588
PvA11B140*	PvA11E190*	0.4589
PvA11B140*	PvA11D100	0.459
PvA11C050*	PvA11D100	0.459
PvM11A190*	PvA11D150*	0.4591
PvM11A220	PvA11D110	0.4591
PvA11B190*	PvA11D120	0.4591
PvA11C040*	PvM11C160*	0.4592
PvA11C100*	PvA11D100	0.4592
PvA11C050*	PvM11D010*	0.4593
PvM11B010*	PvM11C020*	0.4594
PvM11A260	PvA11E100	0.4595
PvM11B010*	PvA11D060*	0.4597
PvA11C130	PvA11E230*	0.4599
PvA11C210*	PvA11E220*	0.4601
PvA11B190*	PvA11D100	0.4602
PvM11B140*	PvA11E230*	0.4603
PvM11A230	PvM11C020*	0.4605
PvM11B100*	PvA11D100	0.4606
PvM11A230	PvA11D060*	0.4608
PvA11B190*	PvM11C110	0.4608
PvA11B130*	PvA11D150*	0.4609
PvM11A130	PvM11C040	0.461
PvA11C090	PvM11C040	0.461
PvM11A260	PvA11D130*	0.4611
PvA11C070	PvA11D130*	0.4613
PvA11B170*	PvA11D120	0.4613
PvM11A250*	PvA11D120	0.4617
PvA11B140*	PvM11C090	0.4618
PvM11B140*	PvA11D080*	0.4618
PvA11B190*	PvM11C040	0.4621
PvM11A190*	PvA11E220*	0.4622
PvA11C060	PvM11C020*	0.4622
PvM11B010*	PvM11C040	0.4623
PvA11C060	PvA11D060*	0.4624
PvA11C080*	PvA11D080*	0.4625
PvA11C210*	PvA11D080*	0.4626
PvM11A260	PvM11C020*	0.4626
PvA11B140*	PvM11C020*	0.4627
PvA11C050*	PvA11E150	0.4629
PvM11A260	PvA11D060*	0.4629
PvA11B190*	PvM11C090	0.4629
PvA11B140*	PvA11D060*	0.463
PvA11B170*	PvM11C110	0.463
PvM11B140*	PvA11E220*	0.4632
PvA11C050*	PvM11C090	0.4633
PvM11B070	PvA11E230*	0.4633
PvA11C090	PvA11E230*	0.4634
PvM11A220	PvM11C160*	0.4634
PvM11A250*	PvM11C110	0.4634
PvA11C040*	PvA11E230*	0.4636
PvA11B100	PvA11E230*	0.4637
PvM11A250*	PvM11C040	0.464
PvA11C100*	PvM11C090	0.4642
PvM11A250*	PvA11D100	0.4643
PvA11B100	PvM11C040	0.4644
PvM11A220	PvM11C020*	0.4645
PvM11A220	PvA11D060*	0.4647
PvM11A190*	PvM11C160*	0.4648
PvM11B050*	PvM11C040	0.4649
PvA11B090	PvM11C040	0.4651
PvM11A310	PvA11D150*	0.4652
PvM11B090*	PvM11C160*	0.4653
PvM11B100*	PvM11C040	0.4657
PvA11C210*	PvM11D010*	0.4657
PvM11A220	PvA11D150*	0.4657
PvM11B100*	PvM11C090	0.4658
PvA11B160*	PvM11C160*	0.466
PvA11B210	PvA11E150	0.4662
PvM11B070	PvA11E220*	0.4662
PvM11B060*	PvM11C040	0.4663
PvA11C050*	PvM11C020*	0.4665
PvA11C180*	PvA11D080*	0.4665
PvM11A220	PvA11D120	0.4665
PvM11B090*	PvA11E150	0.4666
PvA11C050*	PvA11D060*	0.4667
PvM11B070	PvM11C040	0.4667
PvA11B070	PvA11E170*	0.4668
PvA11B130*	PvA11E230*	0.4668
PvA11C070	PvA11D150*	0.4669
PvM11A190*	PvA11E190*	0.467
PvA11C050*	PvM11C040	0.467
PvA11C070	PvA11D100	0.4671
PvM11A250*	PvM11C090	0.4671
PvM11B070	PvM11D010*	0.4672
PvA11C090	PvM11D010*	0.4673
PvM11A180*	PvM11C020*	0.4676
PvA11C040*	PvA11E100	0.4677
PvM11A180*	PvA11D060*	0.4678
PvA11C050*	PvM11C160*	0.468
PvA11B160*	PvA11E100	0.468
PvA11C220*	PvA11D080*	0.4682
PvA11C130	PvM11D010*	0.4684
PvA11B100	PvA11D080*	0.4686
PvA11C220*	PvM11D010*	0.4686
PvM11A180*	PvA11E230*	0.4686
PvA11D160	PvM11C040	0.4692
PvA11C220*	PvA11E230*	0.4693
PvM11A250*	PvA11E220*	0.4696
PvA11C180*	PvA11D120	0.4698
PvA11C100*	PvM11C040	0.4699
PvM11B020*	PvM11D010*	0.47
PvA11C070	PvM11C020*	0.4702
PvM11B090*	PvA11D110	0.4702
PvA11B080*	PvA11E190*	0.4703
PvA11B130*	PvA11D080*	0.4703
PvM11A260	PvM11C040	0.4704
PvA11C070	PvA11D060*	0.4705
PvA11C130	PvA11D120	0.4708
PvM11A310	PvM11C160*	0.4715
PvM11A130	PvA11E190*	0.4716
PvM11A190*	PvM11C040	0.4716
PvA11C070	PvM11C090	0.4716
PvA11B160*	PvA11D120	0.4717
PvM11A190*	PvA11D120	0.4718
PvM11B050*	PvA11D120	0.4721
PvA11C040*	PvA11E220*	0.4725
PvM11B040*	PvA11E230*	0.4726
PvA11B190*	PvA11E220*	0.4729
PvM11B090*	PvA11E220*	0.473
PvA11C130	PvM11C040	0.4732
PvA11C100*	PvA11D120	0.4735
PvA11B160*	PvM11C020*	0.4735
PvA11B080*	PvA11E220*	0.4736
PvM11A130	PvA11E220*	0.4737
PvM11B070	PvM11C110	0.4737
PvA11B160*	PvA11D060*	0.4738
PvM11B100*	PvA11D080*	0.4739
PvA11C060	PvA11D100	0.474
PvA11B160*	PvA11D150*	0.474
PvM11B070	PvA11D120	0.4742
PvA11C040*	PvM11D010*	0.4743
PvA11B100	PvM11D010*	0.4744
PvA11C040*	PvA11D100	0.4744
PvA11B130*	PvM11C020*	0.4747
PvA11B140*	PvM11C040	0.4748
PvM11A220	PvM11C110	0.475
PvA11B130*	PvA11D060*	0.475
PvM11A310	PvA11E150	0.4751
PvM11B050*	PvA11D080*	0.4753
PvA11C090	PvA11E220*	0.4755
PvA11C090	PvA11D080*	0.4761
PvM11A190*	PvA11E100	0.4762
PvM11B040*	PvA11D120	0.4763
PvM11B100*	PvA11D120	0.4764
PvM11B090*	PvM11C020*	0.4765
PvA11B090	PvA11E220*	0.4767
PvM11B090*	PvA11D060*	0.4768
PvA11B130*	PvA11E170*	0.477
PvA11B150	PvA11D080*	0.4771
PvM11A190*	PvM11C020*	0.4772
PvA11B160*	PvA11D130*	0.4772
PvA11B140*	PvA11E220*	0.4774
PvM11B010*	PvA11D080*	0.4774
PvM11A190*	PvA11D060*	0.4775
PvM11B100*	PvA11E220*	0.4775
PvM11B080	PvA11D080*	0.4776
PvA11B200*	PvA11E100	0.4777
PvM11B090*	PvA11D130*	0.478
PvM11A110*	PvA11E200*	0.4781
PvM11A130	PvA11D080*	0.4781
PvM11B140*	PvM11D010*	0.4781
PvM11B020*	PvA11D120	0.4782
PvA11C090	PvA11E190*	0.4783
PvA11C080*	PvA11D120	0.4783
PvM11A210	PvA11D080*	0.4784
PvA11C060	PvM11C090	0.4784
PvM11B060*	PvA11D080*	0.4784
PvA11B090	PvA11D080*	0.4785
PvA11C180*	PvM11C110	0.4785
PvM11B070	PvA11E190*	0.4785
PvA11B190*	PvA11D080*	0.4785
PvA11B080*	PvA11E230*	0.4787
PvA11C040*	PvA11E190*	0.4787
PvA11B150	PvA11E190*	0.4788
PvA11D160	PvM11C110	0.4791
PvM11A230	PvA11D120	0.4791
PvA11C180*	PvA11E220*	0.4793
PvM11A230	PvA11D080*	0.4793
PvM11A260	PvA11D080*	0.4794
PvA11B090	PvA11E190*	0.4795
PvA11C220*	PvA11E190*	0.4795
PvA11C130	PvM11C110	0.4795
PvM11B070	PvA11D080*	0.4795
PvA11C040*	PvM11C090	0.4796
PvA11D160	PvA11D120	0.4797
PvM11A130	PvA11E230*	0.48
PvM11A220	PvA11D130*	0.48
PvA11B130*	PvM11D010*	0.4801
PvA11B160*	PvM11C110	0.4802
PvM11B040*	PvM11D010*	0.4804
PvM11B050*	PvM11C110	0.4808
PvM11B080	PvA11D120	0.4808
PvM11A110*	PvA11E160	0.4809
PvM11A230	PvM11C110	0.4809
PvA11B200*	PvM11C160*	0.4814
PvM11B040*	PvA11E220*	0.4816
PvA11B160*	PvM11C040	0.4817
PvA11C130	PvA11E220*	0.4819
PvA11C060	PvA11E230*	0.4819
PvA11B150	PvA11E220*	0.4822
PvA11C100*	PvM11C110	0.4822
PvA11D160	PvA11D080*	0.4826
PvA11C180*	PvA11E230*	0.4827
PvM11B090*	PvA11E190*	0.4828
PvA11D160	PvA11E230*	0.4829
PvM11A190*	PvM11C110	0.4829
PvM11A310	PvA11D060*	0.4829
PvM11B030*	PvM11C160*	0.4833
PvA11C070	PvA11E100	0.4836
PvM11B060*	PvA11D120	0.4836
PvA11C060	PvA11D120	0.4837
PvA11B210	PvM11C020*	0.4837
PvA11B210	PvA11D060*	0.4839
PvA11B150	PvA11E230*	0.484
PvM11A310	PvA11D130*	0.484
PvA11B100	PvA11E170*	0.4841
PvA11C060	PvA11E190*	0.4841
PvM11A210	PvA11E190*	0.4843
PvA11B090	PvA11E170*	0.4844
PvA11B200*	PvA11E150	0.4844
PvM11A190*	PvA11D080*	0.4845
PvM11A310	PvM11C020*	0.4849
PvM11B040*	PvM11C110	0.4851
PvM11A250*	PvA11D080*	0.4851
PvM11B100*	PvM11C110	0.4852
PvM11B050*	PvM11C020*	0.4853
PvA11C070	PvM11C040	0.4853
PvA11B140*	PvA11D080*	0.4854
PvM11B030*	PvA11D150*	0.4854
PvA11B150	PvM11D010*	0.4856
PvM11B050*	PvA11D060*	0.4856
PvM11B030*	PvA11D110	0.4859
PvA11C130	PvA11D080*	0.4861
PvM11A130	PvM11D010*	0.4862
PvA11C070	PvM11D010*	0.4862
PvA11C080*	PvA11E230*	0.4863
PvM11A110*	PvA11E180	0.4864
PvM11A180*	PvM11D010*	0.4866
PvA11B210	PvA11D100	0.4867
PvM11A220	PvM11C040	0.4868
PvM11B090*	PvA11E100	0.4868
PvA11C050*	PvA11E100	0.487
PvM11B020*	PvM11C110	0.487
PvA11C080*	PvM11C110	0.4871
PvM11B030*	PvA11D100	0.4871
PvM11A210	PvA11E230*	0.4872
PvA11C050*	PvA11E220*	0.4872
PvM11A110*	PvA11E350*	0.4873
PvA11B080*	PvM11D010*	0.4873
PvA11B210	PvM11C090	0.4873
PvA11D160	PvA11E220*	0.4876
PvA11B100	PvA11E190*	0.4876
PvM11A210	PvA11E220*	0.4877
PvM11B090*	PvA11E230*	0.4877
PvA11B170*	PvA11E230*	0.4878
PvA11B070	PvA11E200*	0.488
PvM11B020*	PvA11E220*	0.4882
PvM11B030*	PvA11E230*	0.4882
PvM11A110*	PvA11E340	0.4884
PvM11A210	PvM11D010*	0.4889
PvA11B210	PvM11C160*	0.4891
PvA11B070	PvA11E160	0.4893
[truncated: 489 more rows]
