# Supplementary material for: Common Bean Subtelomeres Are Hot Spots of Recombination and Favor Resistance Gene Evolution
Source: Front Plant Sci. 2018 Aug 14;9:1185. doi: 10.3389/fpls.2018.01185 (PMC6102362; doi:10.3389/fpls.2018.01185)
Supplement: Supplementary file 6 [file Table_6.XLS]

## Sheet: Feuil1
Table S6: detailed Ks analysis for 17 CNL pairs (16 pairs of orthologs between G19833 and BAT93 and one pair of recent paralog in G19833)
one pair of recent paralog in G19833)
For ortholog pairs (defined as presenting a Ks value >0,0494) where both copies are pseudogenes, manual inspection using the Artemis vizualisation software was used to detect common and/or different molecular pseudogenization events
	Orange: common pseudogenization event(s) = pseudogenization event(s) occur(s) before the split between Andean and Mesoamerican gene pools
	Red: different pseudogenization event(s)= pseudogenization event(s) occur(s) independently after the split between Andean and Mesoamerican gene pools
	Green: Andean-specific CNL1 duplication
G19833	BAT93	Ks	Family
PvA11B070	PvM11A110*	0.0121	CNL1
PvA11B130*	PvM11A180*	0.0203	CNL1
PvA11B140*	PvM11A190*	0.0463	CNL1
PvA11B150	PvM11A210	0.0024	CNL1
PvA11B160*	PvM11A220	0.0405	CNL1
PvA11B170*	PvM11A230	0.0176	CNL1
PvA11B190*	PvM11A250*	0.0146	CNL1
PvA11C080*	PvM11B040*	0.02	CNL1
PvA11C100*	PvM11B080	0.0234	CNL1
PvA11C180*	PvM11B100*	0.01	CNL1
PvA11C210*	PvM11B140*	0.0101	CNL1
PvA11D060*	PvM11C020*	0.0025	CNL3/4
PvA11D080*	PvM11C040	0.02	CNL3/4
PvA11D100	PvM11C090	0.0049	CNL3/4
PvA11D120	PvM11C110	0.0098	CNL3/4
PvA11E230*	PvM11D010*	0.0249	CNL3/4
G19833	G19833	Ks	Family
PvA11B090	PvA11D160	0.0369	CNL1
