# Supplementary material for: Common Bean Subtelomeres Are Hot Spots of Recombination and Favor Resistance Gene Evolution
Source: Front Plant Sci. 2018 Aug 14;9:1185. doi: 10.3389/fpls.2018.01185 (PMC6102362; doi:10.3389/fpls.2018.01185)
Supplement: Supplementary file 7 [file Table_7.XLS]

## Sheet: Sheet1
Table S7: CNL pairwise identity (an asterisk has been added at the end of CNL names corresponding to pseudogenes )
Identity % tresholds:		> 96%	<72%	CNL1 >72%	CNL3/4 > 72%		Orhologs		Recent paralogs
	PvA11B070	PvA11B080*	PvA11B090	PvA11B100	PvA11B130*	PvA11B140*	PvA11B150	PvA11B160*	PvA11B170*	PvA11B190*	PvA11B200*	PvA11B210	PvA11C040*	PvA11C050*	PvA11C060	PvA11C070	PvA11C080*	PvA11C090	PvA11C100*	PvA11C130	PvA11C180*	PvA11C210*	PvA11C220*	PvA11D060*	PvA11D080*	PvA11D100	PvA11D110	PvA11D120	PvA11D130*	PvA11D150*	PvA11D160	PvA11E100	PvA11E150	PvA11E160	PvA11E170*	PvA11E180	PvA11E190*	PvA11E200	PvA11E220*	PvA11E230*	PvA11E320*	PvA11E340	PvA11E350*	PvM11A110*	PvM11A130	PvM11A180*	PvM11A190*	PvM11A210	PvM11A220
PvA11B070	100	90.9	91.5	90.5	77.7	83.6	83.7	84	84	83.3	83.5	84.3	84	85.1	84.1	84.5	85.5	84.3	83.4	84.4	83.8	83.7	83.9	69.6	69.1	69.6	69.2	71.9	68.5	70	91.9	70.4	70.1	70.4	71	70.4	70.8	68.5	70.9	71.2	67.7	68.9	69.9	99.1	90.8	77.1	83.2	83.7	83.6
PvA11B080*		100	91.6	91.1	77.5	84.5	84.2	85	85.4	83.6	84.9	85.4	84.9	85.7	85.2	85.9	86	85.1	83.9	85.2	84.1	85.3	84.3	68.5	68.3	69.4	68.6	73.5	67.2	69.1	91.8	69.8	69.6	69.9	69.7	70.4	71.1	68.3	71.1	69.8	66.8	67.8	69.5	90.9	91.2	77.6	84.3	84.2	84.3
PvA11B090			100	94.7	77.2	85	83.8	84.7	84.5	83.2	83.9	85.2	84.2	84.5	84.3	84.8	85.2	84.3	82.6	84.1	84.2	83.6	83.7	68.6	68.4	69.6	68.3	72.5	67.9	68.6	97.1	69.9	69.9	69.4	70.3	70.1	71	68.4	69.5	70.1	67.7	68	69.4	91.3	94.6	76.7	84.5	83.7	83.8
PvA11B100				100	76.9	84.3	83.5	84.4	84.2	82.3	83.5	84.5	83.7	83.8	83.7	84	84.3	83.5	82.3	83.9	82.8	82.9	83.2	69.1	68.7	70.3	68.5	73.4	67.8	69	94.5	70.2	69.5	69	70.6	70.1	71.5	68.8	69.9	70.5	67.1	68.2	69.9	90.6	94.3	76.8	84.1	83.5	83.3
PvA11B130*					100	77	77	77	76.2	75.6	76.9	77	77.2	76.7	76.3	76.2	77.7	77.3	76.6	76.9	76.5	77.4	76.8	69.4	70	70.2	70.7	73.8	70.2	70.4	76.8	70.6	70.8	71.2	71.5	71.7	72	70.3	70.8	71.8	68.2	69.1	70.6	77.8	77	97.6	77	77	76.3
PvA11B140*						100	87.6	86.4	86.7	84.4	84.3	85	87.5	88.3	87	88.6	87.4	88.6	86.6	87.3	86.8	87.9	87.3	68.3	69.1	69.1	68.5	72.1	69	69	85.1	70.5	70	69.5	69	70.2	71.3	68.5	70.9	71.4	66.5	67.5	69.4	83.6	84.7	76.9	96.8	87.6	84.7
PvA11B150							100	84.8	86.3	84.4	85	84.7	87.9	88.7	88	88.7	89.4	88.3	87	88.6	87.7	87.2	88.3	67.9	68.3	67.7	67.5	71.5	67.4	68	84.4	69.2	68.4	69.6	69.9	69.7	70.5	66.9	70.6	69.8	66.7	67.2	69.2	83.6	83.5	76.3	87.5	99.7	84.7
PvA11B160*								100	84.7	85.1	86.4	87.4	85.3	85.4	85.1	84.8	86.2	85.1	83.5	85.1	84.4	84.3	84.8	66.9	67	67.3	67.8	71.1	67.2	67.3	84.5	67.8	68.4	68.1	69.2	70	69.9	67.1	70.8	70.5	66.4	68.2	68.5	84	84.2	76.7	86.5	84.9	96.1
PvA11B170*									100	83.9	82.4	83.2	86.5	86.6	86.1	86.4	87.1	86.5	85.4	86.5	85.6	85	85.7	68.7	69.4	69.2	68.8	72	68.5	69.2	84.6	70.1	69.9	69.8	69.7	70.3	70.3	68.5	71.4	71	66.9	68.1	70	84.5	83.9	75.6	86.5	86.5	84.5
PvA11B190*										100	84.6	84.2	84.7	85.1	85.4	86.6	85.4	85.3	83.5	85.5	84.7	84.8	84.7	68	67.2	68.5	69	70	68.4	67.8	82.9	69	68.3	68.7	69.1	69.4	68.8	67.1	70.6	69.5	66	66.5	69.2	83	81.9	75.1	83.9	84.6	83.6
PvA11B200*											100	89.7	84.8	85.7	84.8	84.4	85.6	85	83.5	84.6	84.6	84.8	84.7	68	68.4	67.6	68.8	71.4	67.5	68.7	84.3	69.3	69.3	69.2	70.1	69.5	69.7	67.3	69.6	69.8	66.4	67.7	70	83.6	83.7	76.4	83.7	85.1	86.7
PvA11B210												100	85.1	86.1	84.8	84.5	85.4	85.3	83.7	84.3	85	84.1	84.9	68.9	69.3	69.4	69.1	71.9	68.5	68.9	85	69.8	70.1	69	70	69.9	70.6	67.9	71.2	71.2	66.6	67.6	69.9	84.6	84.3	76.7	84.6	84.8	86.9
PvA11C040*													100	90.6	89.1	90.1	90.6	90.2	86.9	90.8	89.4	86.7	90.8	67.2	67.3	67.2	68.1	70.8	66.8	67.6	84	68.9	68.3	69.8	69.2	70.9	70.5	67.3	70.4	70.5	67.1	66.4	69.5	84.1	84.4	76.6	87.5	88	85
PvA11C050*														100	89.9	90.1	92.1	91.6	87.8	89.9	89.3	87.4	90.6	67.4	68.9	68.5	68.7	71.7	68.1	68.6	84.7	69.8	69.8	70.8	70.3	69.9	70.5	68.1	71.2	71.1	67	67.2	68.8	85.1	84.2	76	88.3	88.9	85.2
PvA11C060															100	88.5	90.7	89.6	87.9	89.9	89.1	86.7	90.2	66.3	68.9	68.1	67.9	72.5	67.8	68.2	84.6	68.3	68.6	68.5	68.6	69.4	70.2	65.6	69.7	69.4	65.8	66.9	68	84	83.9	76	87	88.1	84.8
PvA11C070																100	90.5	90.2	87.4	89.8	88.1	87.7	89.5	67	68.3	67.9	68.6	70.7	67.7	68.4	84.9	68.8	68.6	69.3	69.2	69.6	69.8	67.3	69.9	69.8	66.1	67	70.3	84.4	84.6	76.2	88.5	88.8	83.9
PvA11C080*																	100	92.2	88.9	90.9	90.2	88.6	91.7	66.4	68.7	67.9	68.5	72	67.9	67.9	85.6	68.6	69.5	69.2	69.5	70	70.6	67.4	69.9	70.7	65.7	67	68.5	85.5	84.8	77.5	87.4	89.5	86.3
PvA11C090																		100	87.6	90.2	89.5	88.1	90	67.7	68	68.6	69.1	71.1	68.3	68.5	84.7	69.1	69.4	69.6	69.2	69.3	69.5	67.5	70	69.6	65.6	65.6	68.1	84.5	84.3	77	88.1	88.5	85.2
PvA11C100*																			100	87.7	86.8	86.7	87.2	67.9	68.1	66.9	68	71.4	68.2	67.3	83.2	69.5	68.7	68.5	68.7	69.4	69.9	65.7	69.4	69.1	65.8	66.2	69.3	83.3	82.7	76.2	86.7	87.2	83.7
PvA11C130																				100	89	87	90.9	68.1	68.6	68.8	68.5	71.6	68.2	68.7	84.3	70.3	69.1	69.3	70.2	70.3	70.1	67.6	70.4	70.5	65.8	66.4	69	84.5	84.1	76.6	87	88.7	85.2
PvA11C180*																					100	86.7	90	67.6	68.7	68.1	68.9	71.7	69.1	68.6	84	69.9	69.8	69.5	69.8	69.5	70.7	67.2	69.8	70.2	66.9	67.4	69.6	84	83.7	75.9	86.7	87.8	84.5
PvA11C210*																						100	87	67.7	68.6	67.7	68.6	72.9	67.3	68.9	84.1	70.4	69.8	68.6	69.8	69.3	70.9	68	69.9	70	66.7	67.9	69.1	83.7	84.1	77.3	88	87.3	84.1
PvA11C220*																							100	67.7	69.3	68.2	68.3	70.6	67.9	69.1	83.9	68.7	68.9	69.2	69.4	69.8	70.4	67.6	69.5	70.1	66.6	67	69.3	83.9	83.1	76.6	87.2	88.5	84.6
PvA11D060*																								100	92.6	90.3	91.8	74	89.9	92.9	68.9	89.8	92.3	72	71.4	73.9	73.2	77.5	73	73.8	74.5	76.5	72.7	69.5	69.3	69.8	67.9	68.1	67
PvA11D080*																									100	90.3	91.6	74.1	89.5	92.2	68.8	88.8	92.7	73	72.6	73.4	73.7	77.2	72.8	74	74	76	73.5	69.1	69.1	70.5	68.8	68.4	66.6
PvA11D100																										100	89.8	74.5	87.8	90.5	69.6	89.5	90.1	72.6	73.3	74.6	74.4	77.2	73.8	74.1	75.5	76.7	72.9	70	69.2	70	68.8	67.8	66.8
PvA11D110																											100	75.5	90.2	92	68.9	90.8	93.2	73.1	72.5	73.7	73.4	77	73.4	73.5	75.3	76.7	73.2	69.3	68.8	70.6	68.6	67.2	67.5
PvA11D120																												100	74.4	75	72	75.5	76.5	73.3	72.3	73.7	73.9	73.9	74.1	74.2	73.1	73.6	73.7	72.3	72.9	73.9	72.3	71.5	71.1
PvA11D130*																													100	90.5	67.6	89.2	92.9	72.6	73.2	73.5	73.7	76	72.4	74.2	73.9	76.1	73.6	68.6	67.9	70.4	68.9	67.5	66.4
PvA11D150*																														100	68.4	89.7	92.7	72.8	72.9	73.7	73.8	77.6	73.6	75	74.1	76.9	73.5	69.9	69.4	70.7	68.6	67.8	66.9
PvA11D160																															100	70.3	69.6	69.4	70.3	69.8	71.1	68.2	70.1	70.7	66.7	67.9	70	91.7	95.3	76.7	84.5	84.3	83.5
PvA11E100																																100	90.6	72.1	73.5	74.4	74.1	77.6	73	74.7	74.3	76.4	73.1	70.6	69.8	70.6	69.4	69	67.6
PvA11E150																																	100	73.3	73.7	74.1	74.2	77.6	73.9	74.6	75.5	76.9	73.7	70.2	69.7	70.9	69.6	68.6	68.3
PvA11E160																																		100	87.6	88.6	90	81.9	90.3	89.2	80.9	81.2	88.4	70.4	69.3	70.9	69.5	69.6	67.5
PvA11E170*																																			100	87	88.3	80.8	87.9	88.4	79.3	79.7	87.9	71	69.6	70.8	69.1	70.3	69.5
PvA11E180																																				100	87	81.3	89.2	88.4	80.9	81.1	87.6	70	69.8	71.6	70	69.6	69.5
PvA11E190*																																					100	83.3	89.7	88.2	81.6	80.5	90.3	71	71.6	71.9	70.7	70.4	69.7
PvA11E200																																						100	82.7	82.4	88	90	81.5	68.7	68.8	69.8	67.7	66.7	66.3
PvA11E220*																																							100	89	81	81.9	89.2	71.1	70.1	70.6	70.5	70.5	69.5
PvA11E230*																																								100	82	82.6	87.8	71.3	70	71.4	71	69.7	69
PvA11E320*																																									100	89.7	82	67.7	66.9	67.7	66.8	66.5	66
PvA11E340																																										100	82.4	68.9	68.3	68.8	67.5	67.1	67
PvA11E350*																																											100	69.8	69.6	70.7	69.3	69	67.7
PvM11A110*																																												100	90.8	77.3	83.2	83.6	83.7
PvM11A130																																													100	77	84.4	83.5	83.5
PvM11A180*																																														100	76.9	76.4	75.9
PvM11A190*																																															100	87.6	84.6
PvM11A210																																																100	84.9
PvM11A220																																																	100
PvM11A230
PvM11A250*
PvM11A260
PvM11A290
PvM11A310
PvM11B010*
PvM11B020*
PvM11B030*
PvM11B040*
PvM11B050*
PvM11B060*
PvM11B070
PvM11B080
PvM11B090*
PvM11B100*
PvM11B140*
PvM11C020*
PvM11C040
PvM11C090
PvM11C110
PvM11C160*
PvM11D010*
[truncated: 22 more columns]
