# Supplementary material for: Common Bean Subtelomeres Are Hot Spots of Recombination and Favor Resistance Gene Evolution
Source: Front Plant Sci. 2018 Aug 14;9:1185. doi: 10.3389/fpls.2018.01185 (PMC6102362; doi:10.3389/fpls.2018.01185)
Supplement: Supplementary file 8 [file Table_8.XLS]

## Sheet: Feuil1
Table S8: Characteristics of the probes used for FISH experiments
Probe	BAC clone	Contig	Genotype	Subclone	Length (bp)	Coordinates on BAC (bp)	Coordinates on contig (bp)	Genes	Intergenic length (bp)	References
FISH-CNL1	Pva1-144m6	PvA11B	G19833	TE0AABA2YG10	7165	17407..24571	224944..232108	PvA11B150/PvA11B160*	2643	This study
				TE0AABA2YB05	7686	24616..32301	217214..224899	PvA11B140*/PvA11B150	2782
				TE0AABA3YE17	6639	32522..39160	210355..216993	PvA11B130*/PvA11B140*	1993
				TE0AABA4YO04	6070	56561..62630	186885..192954	PvA11B100	2516
				TE0AABA4YJ24	6275	101687..107961	141554..147828	PvA11B090	2601
				TE0AABA4YE08	6271	108927..115197	134318..140588	PvA11B080*	2694
				TE0AABA4YM10	6249	115553..121801	127714..133962	PvA11B070	2659
FISH-CNL34	Pva1-76g17	PvA11D	G19833	TE0AACA1YB14	6092	5804..11895	107576..113667	PvA11D110	2595	This study
				TE0AACA1YB14	5202	12051..17252	102219..107420	PvA11D100	1231
				TE0AACA2YP06	5977	51661..57637	61834..67810	PvA11D060*	2368
	Pva1-118d24	PvA11E	G19833	TE0AADA4YB10	5390	62402..67791	172314..177703	PvA11E160	1869	This study
				TE0AADA1YE15	4877	67900..72776	177812..182688	PvA11E170*	1515
				TE0AADA4YN19	5324	73496..78819	183408..188731	PvA11E180	1839
				TE0AADA4YC09	5138	80687..85824	190599..195736	PvA11E190*	1409
FISH-TNL	Pvm1-231b2	PvM11B	BAT93	TE0AAPA1YM20	4787	7391..12177	132570..137355	PvM11B110	1524	This study
				TE0AAPA1YM17	3771	28588..32358	153762..157532	PvM11B120	743
khipu	Pva1-105k5	H3	G19833	TE0AAFA1YI19	6135	64475..70609	64475..70610	-	-	Chen et al., (2010)
	Pva1-68o6	PvA11B	G19833	TE0AAAA3YM09	5268	10430..15697	10430..15698	-	-	Chen et al., (2010)
	Pva1-34g17	PvA11C	G19833	TE0AANA1YI09	7692	14329..22020	165163..172854	-	-	Chen et al., (2010)
	Pva1-119e5	PvA11E	G19833	TE0AAEA2YP22	5628	163980..169607	348510..354137	-	-	Chen et al., (2010)
	-	Pv 410-kb	BAT93	-	-	-	-	-	-	David et al., (2009)
45S	-	-	-	-	-	-	-	-	-	Wanzenbock et al., (1997)
An asterisk has been added at the end of CNL sequence names corresponding to pseudogenes
