# Supplementary material for: Common Bean Subtelomeres Are Hot Spots of Recombination and Favor Resistance Gene Evolution
Source: Front Plant Sci. 2018 Aug 14;9:1185. doi: 10.3389/fpls.2018.01185 (PMC6102362; doi:10.3389/fpls.2018.01185)
Supplement: Supplementary file 9 [file Table_9.XLS]

## Sheet: Feuil1
Table S9: List of LTR retrotransposons
Genotype	Element name	LTR name on contig	LTRlength/length (bp)	coordinates on contig (bp)	TSDs
G19833	PvA11A-intact_01	PvA11A_LTR01A/B	142	42736..47526 c	TGTGT
	PvA11B-intact_01	PvA11B_LTR01A/B	883	62686..70180	CTAAC
	PvA11B-intact_02	PvA11B_LTR02A/B	316/319	164911..168447 c	GATTT
	PvA11B-remnant_03	PvA11B_LTR03B	315	171130..171445	not found
	PvA11B-intact_04	PvA11B_LTR04A/B	298	177837..182509	GATGG
	PvA11B-intact_05	PvA11B_LTR05A/B	436/440	296861..302854	TTTT
	PvA11B-solo_06	PvA11B_LTR06S	286	305944..306230	ATATATATA
	PvA11C-remnant_01	PvA11C_LTR01B	428	35976..36404 c	not found
	PvA11C-intact_02	PvA11C_LTR02A/B	318	49422..55019	GAAAT
	PvA11C-solo_03	PvA11C_LTR03S	930	96987..97917	TACTTT
	PvA11C-solo_04	PvA11C_LTR04S	1046	174495..175541 c	CAAGT
	PvA11D-remnant_01	PvA11D_LTR01B	378	73312..73688 c	not found
	PvA11D-solo_01	PvA11D_LTR02S	381	88506..88887 c	GTGT
	PvA11D-intact_01	PvA11D_LTR03A/B	219/220	133491..137462	GTGGG
	PvA11D-intact_02	PvA11D_LTR04A/B	298	188640..193303 c	GATGG
	PvA11D-remnant_01	PvA11D_LTR05B	309	199954..200263	not found
	PvA11E-intact_01	PvA11E_LTR01A/B	297	162822..167485	AATAT
	PvA11E-solo_01	PvA11E_LTR02S	279	189719..189998 c	AGTCT
	PvA11E-intact_02	PvA11E_LTR03A/B	456	195810..205160 c	GAAAT
	PvA11E-solo_02	PvA11E_LTR04S	887	353990..354877	CCAGA
Intact/solo ratio	10/6 = 1,7
BAT93	PvM11A-solo_01	PvM11A_LTR01S	457	9827..10284	TGT
	PvM11A-intact_02	PvM11A_LTR02A/B	297	33414..40135 c	TATT
	PvM11A-remnant_03	PvM11A_LTR03S	250	39353..39603c	not found
	PvM11A-intact_04	PvM11A_LTR04A/B	883/879	101229..108747	CTAAC
	PvM11A-solo_05	PvM11A_LTR05S	543	173300..173843 c	ACGAT
	PvM11A-solo_06	PvM11A_LTR06S	380	291271..291651	ATTAT
	PvM11A-solo_07	PvM11A_LTR07S	279	316117..316396	ACTAG
	PvM11B-solo_01	PvM11B_LTR01S	1042	37803..38845	TAG
	PvM11B-intact_02	PvM11B_LTR02A/B	298/300	60022..64702	AAG
	PvM11B-intact_03	PvM11B_LTR03A/B	320	66997..70543 c	ATAAT
	PvM11B-solo_04	PvM11B_LTR04S	791	88907..89689 c	GGAAA
	PvM11B-solo_05	PvM11B_LTR05S	279	138213..138492	CAGAT
	PvM11B-solo_06	PvM11B_LTR06S	1046	172875..173921 c	CAAGT
	PvM11C-intact_01	PvM11C_LTR01A/B	381/378	37665..58069 c	TGTG
	PvM11C-solo_02	PvM11C_LTR02S	1610	39779..41389 c	CAAGC
	PvM11C-intact_03	PvM11C_LTR03A/B	1820/1819	70651..93150	TAAAC
	PvM11C-intact_04	PvM11C_LTR04A/B	821	79577..91680	GGTAT
	PvM11C-remnant_05	PvM11C_LTR05B	894	100520..101413	not found
	PvM11C-remnant_06	PvM11C_LTR06S	278	133125..133402	not found
	PvM11C-solo_07	PvM11C_LTR07S	553	190042..190594	TTGA
	PvM11C-intact_08	PvM11C_LTR08A/B	264/276	190604..194862	GTAAA
	PvM11C-intact_09	PvM11C_LTR09A/B	990	258565..263429	ACTTT
	PvM11D-intact_01	PvM11D_LTR01A/B	311	18798..22821 c	TATAC
	PvM11D-intact_02	PvM11D_LTR02A/B	219	62064..66531 c	ATATAT
	PvM11D-intact_03	PvM11D_LTR03A/B	512/543	137439..142616	AAAAC
Intact/solo ratio	12/10 = 1,2
